# Supplementary material for: [μ-10,21-Dimethyl-3,6,14,17-tetra­za­tricyclo­[17.3.1.18,12]tetra­cosa-1(23),2,6,8,10,12 (24),13,17,19,21-deca­ene-23,24-diolato-κ4 N 3,N 6,O 23,O 24:κ4 N 14,N 17,O 23,O 24]bis­(perchlorato-κO)dimanganese(II)
Source: Acta Crystallogr Sect E Struct Rep Online. 2008 Nov 8;64(Pt 12):m1506. doi: 10.1107/S1600536808035551 (PMC2959967; doi:10.1107/S1600536808035551)
Supplement: Supplementary file 1 [file e-64-m1506-sup1.cif]

##############################################################################
###                                                                        ###
###        Electronic paper (Acta Crystallographica Section E)             ###
###                                                                        ###
##############################################################################
#                                                                            #
# This CIF contains the data in a paper accepted for publication in Acta     #
# Crystallographica Section E. It conforms to the requirements of Notes      #
# for Authors for Section E, and has been peer reviewed under the auspices   #
# of the IUCr Commission on Journals.                                        #
#                                                                            #
# Full details of the Crystallographic Information File format               #
# are given in the paper "The Crystallographic Information File (CIF):       #
# a New Standard Archive File for Crystallography" by S. R. Hall, F. H.      #
# Allen and I. D. Brown [Acta Cryst. (1991), A47, 655-685].                  #
#                                                                            #
# The current version of the core CIF dictionary is obtainable from          #
# ftp://ftp.iucr.org/pub/cif_core.dic. The current version number is 2.4.    #
#                                                                            #
# Software is freely available for graphical display of the structure(s) in  #
# this CIF.  For information consult the CIF home page http://www.iucr.org/  #
# cif/home.html                                                              #
#                                                                            #
# This file may be used for bona fide research purposes within the           #
# scientific community so long as proper attribution is given to the journal # 
# article from which it was obtained.                                        #
#                                                                            #
##############################################################################
                                             
data_global
_audit_creation_method     ' SHELXL-97 and manual editing of form.cif'
_journal_data_validation_number     ?
_journal_date_recd_electronic     2008-10-14
_journal_date_accepted     2008-10-30
_journal_name_full     'Acta Crystallographica, Section E'
_journal_year     2008
_journal_volume     64
_journal_issue     12
_journal_page_first     m1506
_journal_page_last     m1506
_journal_paper_category     QM
_journal_coeditor_code     TK2317
_publ_contact_author_name     'Prof. Zhi-Quan Pan'
_publ_contact_author_address
;
       Key Laboratory for Green Chemical Processes
 of Ministry of Education
       Wuhan Institute of Technology
       430073, Wuhan
       People's Republic of China
;
_publ_contact_author_email     zhiqpan@163.com
_publ_contact_author_fax     '86 027 87194465'
_publ_contact_author_phone     '86 027 87194465'
_publ_section_title
;\
[\m-10,21-Dimethyl-3,6,14,17-tetrazatricyclo[17.3.1.1^8,12^]tetracosa-1(23),2,\
6,8,10,12(24),13,17,19,21-decaene-23,24-diolato-\k^4^<i>N</i>^3^,\
<i>N</i>^6^,<i>O</i>^23^,<i>O</i>^24^:\k^4^<i>N</i>^14^,<i>N</i>^17^,\
<i>O</i>^23^,<i>O</i>^24^]bis(perchlorato-\k<i>O</i>)dimanganese(II)
;
loop_
    _publ_author_name
    _publ_author_footnote
    _publ_author_address
    'Jing Liu' ?
;
Key Laboratory for Green Chemical Processes of the Ministry of Education,
Wuhan Institute of Technology,
Wuhan 430073
People's Republic of China
;
    'Zhi-Quan Pan' ?
;
Key Laboratory for Green Chemical Processes of the Ministry of Education,
Wuhan Institute of Technology,
Wuhan 430073
People's Republic of China
;
    'Hong Zhou' ?
;
Key Laboratory for Green Chemical Processes of the Ministry of Education,
Wuhan Institute of Technology,
Wuhan 430073
People's Republic of China
;
    'Yi-Zhi Li' ?
;
State Key Laboratory of Coordination Chemistry,
Coordination Chemistry Institute,
Nanjing University, Nanjing 210093, People's Republic of China
;
data_I
_audit_creation_method     SHELXL-97
_chemical_name_systematic
;
[\m-10,21-Dimethyl-3,6,14,17-tetrazatricyclo[17.3.1.1^8,12^]tetracosa-1(23),2,
6,8,10,12(24),13,17,19,21-decaene-23,24-diolato-\k^4^<i>N</i>^3^,<i>N</i>^6^,
<i>O</i>^23^,<i>O</i>^24^:\k^4^<i>N</i>^14^,<i>N</i>^17^,<i>O</i>^23^,\
<i>O</i>^24^]bis(perchlorato-\k<i>O</i>)dimanganese(II)
;
_chemical_name_common     ?
_chemical_formula_moiety     'C22 H22 Cl2 Mn2 N4 O10'
_chemical_formula_sum     'C22 H22 Cl2 Mn2 N4 O10'
_chemical_formula_iupac     '[Mn2 (C22 H22 N4 O2) (Cl O4)2]'
_chemical_formula_weight     683.22
_chemical_melting_point     ?
_symmetry_cell_setting     'Triclinic'
_symmetry_space_group_name_H-M     'P -1'
_symmetry_space_group_name_Hall     '-P 1'
loop_
    _symmetry_equiv_pos_as_xyz
    'x, y, z'
    '-x, -y, -z'
_cell_length_a     8.3129(10)
_cell_length_b     8.3759(11)
_cell_length_c     9.9712(12)
_cell_angle_alpha     81.484(2)
_cell_angle_beta     68.520(3)
_cell_angle_gamma     78.838(2)
_cell_volume     631.56(14)
_cell_formula_units_Z     1
_cell_measurement_reflns_used     1608
_cell_measurement_theta_min     2.5
_cell_measurement_theta_max     25.7
_cell_measurement_temperature     291(2)
_exptl_crystal_description     block
_exptl_crystal_colour     red
_exptl_crystal_size_max     0.31
_exptl_crystal_size_mid     0.21
_exptl_crystal_size_min     0.15
_exptl_crystal_density_diffrn     1.796
_exptl_crystal_density_meas     ?
_exptl_crystal_density_method     'not measured'
_exptl_crystal_F_000     346
_exptl_absorpt_coefficient_mu     1.277
_exptl_absorpt_correction_type     'multi-scan'
_exptl_absorpt_process_details     '(SADABS; Bruker, 2000)'
_exptl_absorpt_correction_T_min     0.73
_exptl_absorpt_correction_T_max     0.83
_exptl_special_details
;
;
_diffrn_ambient_temperature     291(2)
_diffrn_radiation_type     'MoK\a'
_diffrn_radiation_wavelength     0.71073
_diffrn_radiation_source     'sealed tube'
_diffrn_radiation_monochromator     'graphite'
_diffrn_measurement_device_type     'Bruker SMART APEX CCD'
_diffrn_measurement_method     '\f and \w'
_diffrn_detector_area_resol_mean     ?
_diffrn_reflns_number     3663
_diffrn_reflns_av_R_equivalents     0.029
_diffrn_reflns_av_sigmaI/netI     0.078
_diffrn_reflns_theta_min     2.2
_diffrn_reflns_theta_max     26.0
_diffrn_reflns_theta_full     26.0
_diffrn_measured_fraction_theta_max     0.980
_diffrn_measured_fraction_theta_full     0.980
_diffrn_reflns_limit_h_min     -6
_diffrn_reflns_limit_h_max     10
_diffrn_reflns_limit_k_min     -9
_diffrn_reflns_limit_k_max     10
_diffrn_reflns_limit_l_min     -12
_diffrn_reflns_limit_l_max     12
_diffrn_standards_number     ?
_diffrn_standards_interval_count     ?
_diffrn_standards_interval_time     ?
_diffrn_standards_decay_%     ?
_refine_special_details
;
Refinement of <i>F</i>^2^ against ALL reflections. The weighted <i>R</i>-factor
<i>wR</i> and goodness of fit <i>S</i> are based on <i>F</i>^2^, conventional
<i>R</i>-factors <i>R</i> are based on <i>F</i>, with <i>F</i> set to zero for
negative <i>F</i>^2^. The threshold expression of <i>F</i>^2^ >
\s(<i>F</i>^2^) is used only for calculating <i>R</i>-factors(gt) <i>etc</i>.
and is not relevant to the choice of reflections for refinement.
<i>R</i>-factors based on <i>F</i>^2^ are statistically about twice as large
as those based on <i>F</i>, and <i>R</i>- factors based on ALL data will be
even larger.
;
_reflns_number_total     2439
_reflns_number_gt     1701
_reflns_threshold_expression     I>2\s(I)
_refine_ls_structure_factor_coef     Fsqd
_refine_ls_matrix_type     full
_refine_ls_R_factor_all     0.074
_refine_ls_R_factor_gt     0.052
_refine_ls_wR_factor_gt     0.114
_refine_ls_wR_factor_ref     0.118
_refine_ls_goodness_of_fit_ref     0.99
_refine_ls_restrained_S_all     0.99
_refine_ls_number_reflns     2439
_refine_ls_number_parameters     182
_refine_ls_number_restraints     0
_refine_ls_hydrogen_treatment     constr
_refine_ls_weighting_scheme     calc
_refine_ls_weighting_details
                 'calc w=1/[\s^2^(Fo^2^)+(0.0643P)^2^] where P=(Fo^2^+2Fc^2^)/3'
_atom_sites_solution_hydrogens     geom
_atom_sites_solution_primary     direct
_atom_sites_solution_secondary     difmap
_refine_ls_shift/su_max     ?
_refine_ls_shift/su_max_lt     0.001
_refine_ls_shift/su_mean     0.000
_refine_diff_density_max     0.56
_refine_diff_density_min     -0.58
_refine_ls_extinction_method     none
_refine_ls_extinction_coef     ?
loop_
    _atom_type_symbol
    _atom_type_description
    _atom_type_scat_dispersion_real
    _atom_type_scat_dispersion_imag
    _atom_type_scat_source
    'C' 'C' 0.0033 0.0016
                         'International Tables Vol C Tables 4.2.6.8 and 6.1.1.4'
    'H' 'H' 0.0000 0.0000
                         'International Tables Vol C Tables 4.2.6.8 and 6.1.1.4'
    'Cl' 'Cl' 0.1484 0.1585
                         'International Tables Vol C Tables 4.2.6.8 and 6.1.1.4'
    'Mn' 'Mn' 0.3368 0.7283
                         'International Tables Vol C Tables 4.2.6.8 and 6.1.1.4'
    'O' 'O' 0.0106 0.0060
                         'International Tables Vol C Tables 4.2.6.8 and 6.1.1.4'
    'N' 'N' 0.0061 0.0033
                         'International Tables Vol C Tables 4.2.6.8 and 6.1.1.4'
_computing_data_collection     'SMART (Bruker, 2000)'
_computing_cell_refinement     'SAINT (Bruker, 2000)'
_computing_data_reduction     'SAINT (Bruker, 2000)'
_computing_structure_solution     'SHELXTL (Sheldrick, 2008)'
_computing_structure_refinement     'SHELXTL (Sheldrick, 2008)'
_computing_molecular_graphics     'SHELXTL (Sheldrick, 2008)'
_computing_publication_material     'SHELXTL (Sheldrick, 2008)'
loop_
    _atom_site_type_symbol
    _atom_site_label
    _atom_site_fract_x
    _atom_site_fract_y
    _atom_site_fract_z
    _atom_site_U_iso_or_equiv
    _atom_site_adp_type
    _atom_site_calc_flag
    _atom_site_refinement_flags
    _atom_site_occupancy
    _atom_site_disorder_assembly
    _atom_site_disorder_group
    C C1 0.7059(6) 0.6449(6) 0.4901(5) 0.0464(10) Uani d . 1 . .
    C C2 0.5527(5) 0.6225(5) 0.6085(5) 0.0419(9) Uani d . 1 . .
    C C3 0.3922(6) 0.7068(5) 0.6049(4) 0.0400(9) Uani d . 1 . .
    H H3 0.2908 0.6855 0.6806 0.048 Uiso calc R 1 . .
    C C4 0.3786(6) 0.8204(5) 0.4932(5) 0.0458(10) Uani d . 1 . .
    C C5 0.5336(6) 0.8403(6) 0.3738(5) 0.0475(11) Uani d . 1 . .
    H H5 0.5278 0.9107 0.2938 0.057 Uiso calc R 1 . .
    C C6 0.6944(6) 0.7556(5) 0.3752(5) 0.0413(9) Uani d . 1 . .
    C C7 0.5468(6) 0.5007(6) 0.7344(5) 0.0476(10) Uani d . 1 . .
    H H7 0.4369 0.4830 0.7991 0.057 Uiso calc R 1 . .
    C C8 0.8486(5) 0.7881(5) 0.2457(4) 0.0335(8) Uani d . 1 . .
    H H8 0.8285 0.8662 0.1746 0.040 Uiso calc R 1 . .
    C C9 0.8484(6) 0.2595(5) 0.9110(5) 0.0494(11) Uani d . 1 . .
    H H9A 0.8402 0.3379 0.9766 0.059 Uiso calc R 1 . .
    H H9B 0.8668 0.1507 0.9574 0.059 Uiso calc R 1 . .
    C C10 0.6753(5) 0.2848(5) 0.8787(4) 0.0425(10) Uani d . 1 . .
    H H10A 0.6616 0.1845 0.8492 0.051 Uiso calc R 1 . .
    H H10B 0.5766 0.3124 0.9655 0.051 Uiso calc R 1 . .
    C C11 0.2057(6) 0.9079(6) 0.4876(5) 0.0494(11) Uani d . 1 . .
    H H11A 0.1131 0.8652 0.5667 0.074 Uiso calc R 1 . .
    H H11B 0.1953 0.8923 0.3978 0.074 Uiso calc R 1 . .
    H H11C 0.1980 1.0224 0.4946 0.074 Uiso calc R 1 . .
    Cl Cl1 0.82655(13) 0.75907(13) 0.86577(11) 0.0428(3) Uani d . 1 . .
    Mn Mn1 0.91488(7) 0.43436(7) 0.64841(6) 0.0349(2) Uani d . 1 . .
    N N1 0.6784(5) 0.4187(4) 0.7614(4) 0.0475(9) Uani d . 1 . .
    N N2 0.9957(5) 0.2803(4) 0.7770(4) 0.0469(9) Uani d . 1 . .
    O O1 0.8573(4) 0.5649(4) 0.4947(3) 0.0449(7) Uani d . 1 . .
    O O2 0.9409(4) 0.6619(4) 0.7542(3) 0.0523(8) Uani d . 1 . .
    O O3 0.9142(4) 0.8814(4) 0.8771(3) 0.0457(7) Uani d . 1 . .
    O O4 0.7776(4) 0.6558(4) 0.9924(3) 0.0476(7) Uani d . 1 . .
    O O5 0.6808(4) 0.8267(4) 0.8254(3) 0.0551(9) Uani d . 1 . .
loop_
    _atom_site_aniso_label
    _atom_site_aniso_U_11
    _atom_site_aniso_U_22
    _atom_site_aniso_U_33
    _atom_site_aniso_U_12
    _atom_site_aniso_U_13
    _atom_site_aniso_U_23
    C1 0.036(2) 0.059(3) 0.043(2) 0.0015(19) -0.0149(18) -0.010(2)
    C2 0.037(2) 0.039(2) 0.049(2) -0.0074(17) -0.0145(19) -0.0029(18)
    C3 0.038(2) 0.044(2) 0.042(2) -0.0069(17) -0.0163(17) -0.0121(17)
    C4 0.052(3) 0.041(2) 0.050(2) 0.0047(19) -0.028(2) -0.0122(19)
    C5 0.038(2) 0.067(3) 0.041(2) 0.005(2) -0.0200(19) -0.014(2)
    C6 0.043(2) 0.0331(19) 0.045(2) -0.0020(17) -0.0115(18) -0.0112(17)
    C7 0.039(2) 0.055(3) 0.045(2) -0.012(2) -0.0046(19) -0.010(2)
    C8 0.042(2) 0.0357(19) 0.0332(19) -0.0088(16) -0.0277(17) 0.0084(15)
    C9 0.036(2) 0.042(2) 0.058(3) 0.0016(18) -0.009(2) 0.008(2)
    C10 0.043(2) 0.049(3) 0.039(2) -0.0161(19) -0.0178(19) 0.0065(18)
    C11 0.048(3) 0.055(3) 0.044(2) 0.002(2) -0.016(2) -0.010(2)
    Cl1 0.0484(6) 0.0439(5) 0.0378(5) -0.0173(4) -0.0121(4) -0.0020(4)
    Mn1 0.0334(3) 0.0348(3) 0.0293(3) -0.0010(2) -0.0074(2) 0.0043(2)
    N1 0.042(2) 0.044(2) 0.051(2) -0.0087(17) -0.0114(17) 0.0014(16)
    N2 0.049(2) 0.045(2) 0.0361(18) 0.0054(17) -0.0119(16) 0.0038(16)
    O1 0.0312(14) 0.0499(17) 0.0430(16) 0.0020(12) -0.0097(12) 0.0100(13)
    O2 0.0483(18) 0.0482(17) 0.0523(18) -0.0217(14) 0.0020(15) -0.0113(14)
    O3 0.0583(18) 0.0484(17) 0.0359(15) -0.0247(14) -0.0123(13) -0.0094(12)
    O4 0.0412(16) 0.0527(18) 0.0475(17) -0.0193(13) -0.0142(13) 0.0133(14)
    O5 0.0497(18) 0.0483(18) 0.0445(17) 0.0108(14) -0.0063(14) 0.0157(14)
_geom_special_details
;
All e.s.d.'s (except the e.s.d. in the dihedral angle between two l.s. planes)
are estimated using the full covariance matrix. The cell e.s.d.'s are taken
into account individually in the estimation of e.s.d.'s in distances, angles
and torsion angles; correlations between e.s.d.'s in cell parameters are only
used when they are defined by crystal symmetry. An approximate (isotropic)
treatment of cell e.s.d.'s is used for estimating e.s.d.'s involving l.s.
planes.
;
loop_
    _geom_bond_atom_site_label_1
    _geom_bond_atom_site_label_2
    _geom_bond_site_symmetry_2
    _geom_bond_distance
    _geom_bond_publ_flag
    C1 O1 . 1.321(5) ?
    C1 C6 . 1.383(6) ?
    C1 C2 . 1.406(6) ?
    C2 C3 . 1.393(6) ?
    C2 C7 . 1.488(6) ?
    C3 C4 . 1.376(6) ?
    C3 H3 . 0.9300 ?
    C4 C5 . 1.417(6) ?
    C4 C11 . 1.499(6) ?
    C5 C6 . 1.390(6) ?
    C5 H5 . 0.9300 ?
    C6 C8 . 1.485(6) ?
    C7 N1 . 1.269(6) ?
    C7 H7 . 0.9300 ?
    C8 N2 2_766 1.262(5) ?
    C8 H8 . 0.9300 ?
    C9 N2 . 1.460(5) ?
    C9 C10 . 1.556(6) ?
    C9 H9A . 0.9700 ?
    C9 H9B . 0.9700 ?
    C10 N1 . 1.492(5) ?
    C10 H10A . 0.9700 ?
    C10 H10B . 0.9700 ?
    C11 H11A . 0.9600 ?
    C11 H11B . 0.9600 ?
    C11 H11C . 0.9600 ?
    Cl1 O4 . 1.394(3) ?
    Cl1 O5 . 1.405(3) ?
    Cl1 O3 . 1.406(3) ?
    Cl1 O2 . 1.413(3) ?
    Mn1 N2 . 1.888(3) ?
    Mn1 N1 . 1.893(4) ?
    Mn1 O1 . 1.900(3) ?
    Mn1 O1 2_766 1.909(3) ?
    Mn1 O2 . 2.391(3) ?
    Mn1 Mn1 2_766 2.9228(11) ?
    N2 C8 2_766 1.262(5) ?
    O1 Mn1 2_766 1.909(3) ?
loop_
    _geom_angle_atom_site_label_1
    _geom_angle_atom_site_label_2
    _geom_angle_atom_site_label_3
    _geom_angle_site_symmetry_1
    _geom_angle_site_symmetry_3
    _geom_angle
    _geom_angle_publ_flag
    O1 C1 C6 . . 121.9(4) ?
    O1 C1 C2 . . 119.0(4) ?
    C6 C1 C2 . . 119.0(4) ?
    C3 C2 C1 . . 119.4(4) ?
    C3 C2 C7 . . 116.3(4) ?
    C1 C2 C7 . . 124.0(4) ?
    C4 C3 C2 . . 122.3(4) ?
    C4 C3 H3 . . 118.8 ?
    C2 C3 H3 . . 118.8 ?
    C3 C4 C5 . . 117.5(4) ?
    C3 C4 C11 . . 122.3(4) ?
    C5 C4 C11 . . 119.9(4) ?
    C6 C5 C4 . . 120.6(4) ?
    C6 C5 H5 . . 119.7 ?
    C4 C5 H5 . . 119.7 ?
    C1 C6 C5 . . 120.9(4) ?
    C1 C6 C8 . . 123.0(4) ?
    C5 C6 C8 . . 116.1(4) ?
    N1 C7 C2 . . 125.8(4) ?
    N1 C7 H7 . . 117.1 ?
    C2 C7 H7 . . 117.1 ?
    N2 C8 C6 2_766 . 126.1(3) ?
    N2 C8 H8 2_766 . 117.0 ?
    C6 C8 H8 . . 117.0 ?
    N2 C9 C10 . . 110.2(4) ?
    N2 C9 H9A . . 109.6 ?
    C10 C9 H9A . . 109.6 ?
    N2 C9 H9B . . 109.6 ?
    C10 C9 H9B . . 109.6 ?
    H9A C9 H9B . . 108.1 ?
    N1 C10 C9 . . 109.9(3) ?
    N1 C10 H10A . . 109.7 ?
    C9 C10 H10A . . 109.7 ?
    N1 C10 H10B . . 109.7 ?
    C9 C10 H10B . . 109.7 ?
    H10A C10 H10B . . 108.2 ?
    C4 C11 H11A . . 109.5 ?
    C4 C11 H11B . . 109.5 ?
    H11A C11 H11B . . 109.5 ?
    C4 C11 H11C . . 109.5 ?
    H11A C11 H11C . . 109.5 ?
    H11B C11 H11C . . 109.5 ?
    O4 Cl1 O5 . . 110.61(18) ?
    O4 Cl1 O3 . . 112.37(19) ?
    O5 Cl1 O3 . . 111.3(2) ?
    O4 Cl1 O2 . . 107.3(2) ?
    O5 Cl1 O2 . . 106.4(2) ?
    O3 Cl1 O2 . . 108.58(18) ?
    N2 Mn1 N1 . . 91.90(16) ?
    N2 Mn1 O1 . . 170.28(14) ?
    N1 Mn1 O1 . . 93.45(14) ?
    N2 Mn1 O1 . 2_766 93.60(13) ?
    N1 Mn1 O1 . 2_766 168.66(16) ?
    O1 Mn1 O1 . 2_766 79.78(13) ?
    N2 Mn1 O2 . . 93.10(15) ?
    N1 Mn1 O2 . . 97.47(14) ?
    O1 Mn1 O2 . . 94.23(13) ?
    O1 Mn1 O2 2_766 . 92.12(12) ?
    N2 Mn1 Mn1 . 2_766 132.98(11) ?
    N1 Mn1 Mn1 . 2_766 132.81(12) ?
    O1 Mn1 Mn1 . 2_766 40.01(8) ?
    O1 Mn1 Mn1 2_766 2_766 39.77(8) ?
    O2 Mn1 Mn1 . 2_766 94.14(8) ?
    C7 N1 C10 . . 126.4(4) ?
    C7 N1 Mn1 . . 125.2(3) ?
    C10 N1 Mn1 . . 108.2(3) ?
    C8 N2 C9 2_766 . 125.4(3) ?
    C8 N2 Mn1 2_766 . 126.2(3) ?
    C9 N2 Mn1 . . 108.3(3) ?
    C1 O1 Mn1 . . 130.6(3) ?
    C1 O1 Mn1 . 2_766 129.0(3) ?
    Mn1 O1 Mn1 . 2_766 100.22(13) ?
    Cl1 O2 Mn1 . . 134.41(17) ?
