# Supplementary material for: [μ-10,21-Dimethyl-3,6,14,17-tetra­za­tricyclo­[17.3.1.18,12]tetra­cosa-1(23),2,6,8,10,12 (24),13,17,19,21-deca­ene-23,24-diolato-κ4 N 3,N 6,O 23,O 24:κ4 N 14,N 17,O 23,O 24]bis­(perchlorato-κO)dimanganese(II)
Source: Acta Crystallogr Sect E Struct Rep Online. 2008 Nov 8;64(Pt 12):m1506. doi: 10.1107/S1600536808035551 (PMC2959967; doi:10.1107/S1600536808035551)
Supplement: Supplementary file 2 [file e-64-m1506-Isup2.hkl]

# 
# h,k,l, Fc-squared, Fo-squared, sigma(Fo-squared) and status flag 
# 
data_I
_shelx_title ' 80630lj_0m              P-1' 
_shelx_refln_list_code          4 
_shelx_F_calc_maximum      187.96 
_exptl_crystal_F_000       346.00 
_reflns_d_resolution_high  0.8109 
 
loop_ 
 _symmetry_equiv_pos_as_xyz 
 'x, y, z' 
 '-x, -y, -z' 
 
_cell_length_a     8.3129 
_cell_length_b     8.3759 
_cell_length_c     9.9712 
_cell_angle_alpha  81.484 
_cell_angle_beta   68.520 
_cell_angle_gamma  78.838 
 
_shelx_F_squared_multiplier     1.000 
 
loop_ 
 _refln_index_h 
 _refln_index_k 
 _refln_index_l 
 _refln_F_squared_calc 
 _refln_F_squared_meas 
 _refln_F_squared_sigma 
 _refln_observed_status 
   1   0   0     2591.21     2581.73     29.85 o 
   2   0   0       89.19       86.46     22.30 o 
   3   0   0      325.48      284.76     18.53 o 
   4   0   0      911.73      836.10      3.77 o 
   5   0   0      401.42      411.02     20.24 o 
   6   0   0        1.29        6.86     27.79 o 
   7   0   0       22.06       48.72     28.13 o 
   8   0   0      197.01      269.67     50.78 o 
   9   0   0        0.03        0.00     25.73 o 
  -9   1   0        0.94        6.18     18.53 o 
  -8   1   0       88.51      101.55     11.32 o 
  -7   1   0      346.56      310.15     39.11 o 
  -6   1   0       67.10       74.79     16.47 o 
  -5   1   0      416.15      387.69      1.03 o 
  -4   1   0        8.41        7.55     14.99 o 
  -3   1   0      340.61      322.25      5.49 o 
  -2   1   0       30.87       37.83      7.63 o 
  -1   1   0      162.90      184.08     22.32 o 
   0   1   0     5254.03     4976.82     45.63 o 
   1   1   0     3834.99     3834.34     47.35 o 
   2   1   0     2665.20     2466.69     21.61 o 
   3   1   0      211.51      281.02     30.72 o 
   4   1   0      791.17      887.76     43.57 o 
   5   1   0      371.11      317.36      8.23 o 
   6   1   0      451.26      456.31     30.53 o 
   7   1   0      128.78      147.53      7.55 o 
   8   1   0        0.30        4.46     13.04 o 
   9   1   0       11.14       20.59     15.44 o 
  -8   2   0       62.85      127.97     48.72 o 
  -7   2   0      141.22      176.00     38.08 o 
  -6   2   0      884.31      804.81     13.90 o 
  -5   2   0      439.83      442.64     16.51 o 
  -4   2   0      602.61      649.55     26.34 o 
  -3   2   0      525.13      515.06     19.27 o 
  -2   2   0     1533.50     1463.61     33.88 o 
  -1   2   0      233.90      262.92     16.35 o 
   0   2   0     2848.95     2737.84     40.83 o 
   1   2   0       18.02       25.05     40.48 o 
   2   2   0      640.85      687.10     25.97 o 
   3   2   0     1266.00     1259.66     36.54 o 
   4   2   0     1068.57     1230.75     24.70 o 
   5   2   0      411.69      441.21     23.33 o 
   6   2   0      379.92      377.05     15.10 o 
   7   2   0       67.45       85.77      7.55 o 
   8   2   0       79.06      102.58     30.88 o 
   9   2   0      184.54      203.79     27.79 o 
  -8   3   0       81.60      128.31     24.36 o 
  -7   3   0        3.06       26.07     28.48 o 
  -6   3   0       15.60       14.41      3.77 o 
  -5   3   0       80.39       76.51      5.83 o 
  -4   3   0        2.53       20.23     11.11 o 
  -3   3   0       23.05       23.55     25.68 o 
  -2   3   0     1389.58     1307.10     10.04 o 
  -1   3   0      587.60      611.10     11.06 o 
   0   3   0      313.43      309.33     21.55 o 
   1   3   0     1082.79     1221.73     36.02 o 
   2   3   0      674.37      825.81     29.85 o 
   3   3   0      318.06      303.47      4.29 o 
   4   3   0      880.62      913.66     24.05 o 
   5   3   0      124.50      219.23     50.78 o 
   6   3   0        4.50       12.69      2.06 o 
   7   3   0       18.92       35.68     35.34 o 
   8   3   0       22.61       33.97     12.35 o 
   9   3   0      118.97      125.91     44.26 o 
  -8   4   0       63.01       76.51     45.29 o 
  -7   4   0        9.64       21.61     20.59 o 
  -6   4   0      250.31      238.10     20.24 o 
  -5   4   0      578.08      547.57      9.61 o 
  -4   4   0      380.53      370.84     18.53 o 
  -3   4   0      155.01      150.23      6.52 o 
  -2   4   0      130.69      156.88     10.42 o 
  -1   4   0       27.38       51.61     19.38 o 
   0   4   0        0.04        1.03      7.20 o 
   1   4   0        0.42       10.64     15.10 o 
   2   4   0      828.32      785.67     28.82 o 
   3   4   0     1248.17     1143.17      1.03 o 
   4   4   0     1484.31     1309.59    114.08 o 
   5   4   0       58.85       48.54      7.17 o 
   6   4   0      166.98      206.20     15.10 o 
   7   4   0      432.69      383.23      0.69 o 
   8   4   0      119.38      137.23     13.72 o 
   9   4   0        9.84       16.47     26.76 o 
  -7   5   0        4.20        4.80      3.77 o 
  -6   5   0        2.17        4.12      7.20 o 
  -5   5   0      615.05      564.04     22.64 o 
  -4   5   0      971.95      986.25    102.24 o 
  -3   5   0      413.81      391.72     11.22 o 
  -2   5   0      115.37      133.12     25.84 o 
  -1   5   0       84.61       89.13      1.94 o 
   0   5   0       93.95      116.31     16.13 o 
   1   5   0      237.18      227.81      2.06 o 
   2   5   0        0.71       27.79     46.66 o 
   3   5   0      309.63      341.03     33.62 o 
   4   5   0      393.10      388.95     13.47 o 
   5   5   0      224.21      200.38     11.15 o 
   6   5   0        3.36        1.72      0.34 o 
   7   5   0       46.88       65.87     30.53 o 
   8   5   0      257.05      242.22     24.36 o 
  -6   6   0        0.60        3.43     25.73 o 
  -5   6   0       44.80       59.01     29.16 o 
  -4   6   0      217.10      228.46     13.21 o 
  -3   6   0      292.75      279.60     16.13 o 
  -2   6   0       74.05       92.75     14.69 o 
  -1   6   0       49.95       72.96     28.68 o 
   0   6   0      502.32      478.95     31.22 o 
   1   6   0     1915.50     1845.47     48.38 o 
   2   6   0        2.01       10.98      5.83 o 
   3   6   0       32.15       49.40     45.97 o 
   4   6   0      181.68      177.38     25.39 o 
   5   6   0       24.89       28.15      9.35 o 
   6   6   0       24.27       22.99      3.77 o 
   7   6   0       12.63       15.44      9.26 o 
   8   6   0       37.44       43.23      6.52 o 
  -5   7   0       75.58       78.57     22.64 o 
  -4   7   0       50.27       57.06      6.86 o 
  -3   7   0        0.37        1.37      7.08 o 
  -2   7   0       41.21       49.75      9.95 o 
  -1   7   0       56.01       69.65     13.38 o 
   0   7   0      191.54      248.40     47.69 o 
   1   7   0      334.08      317.36     16.47 o 
   2   7   0      252.18      296.08     30.88 o 
   3   7   0      271.62      335.88     47.69 o 
   4   7   0      221.35      256.97     29.85 o 
   5   7   0      275.83      291.02      8.07 o 
   6   7   0       53.57       65.53     33.97 o 
   7   7   0       15.12       11.32      0.34 o 
  -4   8   0       19.68       22.23      7.20 o 
  -3   8   0       68.60       70.52     21.41 o 
  -2   8   0       82.03       72.38      6.79 o 
  -1   8   0      269.23      313.92     42.54 o 
   0   8   0       31.13       33.62      4.12 o 
   1   8   0       18.38       29.51     48.03 o 
   2   8   0        2.96        7.20     45.97 o 
   3   8   0       31.54       46.32     13.72 o 
   4   8   0       72.41      123.17     16.81 o 
   5   8   0       41.95       57.63     22.90 o 
   6   8   0      129.72      125.91     51.12 o 
  -3   9   0        2.48        2.37      2.54 o 
  -2   9   0        1.18        2.74     14.75 o 
  -1   9   0      535.20      585.65     45.63 o 
   0   9   0       82.76       87.14     17.50 o 
   1   9   0       12.05       15.44     10.98 o 
   2   9   0       14.39       26.42     27.79 o 
   4   9   0       45.50       43.23      6.18 o 
   5   9   0       30.60       44.25     34.67 o 
   0  10   0       49.79       53.86      7.55 o 
   1  10   0       63.29       74.45     48.38 o 
   2  10   0        1.34        2.74      3.77 o 
  -2 -10   1      100.83       93.66     22.99 o 
  -1 -10   1       33.87       31.22      0.34 o 
  -5  -9   1       98.13       90.02      6.86 o 
  -4  -9   1       66.07       68.96     31.91 o 
  -3  -9   1       17.47       15.10     25.73 o 
  -2  -9   1       33.49       37.05     20.24 o 
  -1  -9   1       22.59       27.79     34.99 o 
   0  -9   1       32.12       36.02     35.34 o 
   1  -9   1       13.50       15.10     31.91 o 
   2  -9   1       25.27       29.51     27.79 o 
   3  -9   1      141.56      132.77      6.86 o 
  -6  -8   1        0.79        6.86      5.83 o 
  -5  -8   1       16.47       18.53     30.08 o 
  -4  -8   1      860.04      802.48     29.16 o 
  -3  -8   1      268.92      312.21     40.14 o 
  -2  -8   1        5.77        8.58     13.04 o 
  -1  -8   1       81.18       92.63     23.67 o 
   0  -8   1       43.34       50.09      7.89 o 
   1  -8   1       30.67       33.28      7.89 o 
   2  -8   1        7.25        8.92     24.02 o 
   3  -8   1        0.36        1.57      1.67 o 
   4  -8   1       56.87       71.24     16.47 o 
  -7  -7   1       14.15       19.21     17.15 o 
  -6  -7   1        8.85       30.53     48.03 o 
  -5  -7   1       50.89       43.24      5.49 o 
  -4  -7   1      297.58      285.08      4.29 o 
  -3  -7   1      550.62      546.54     12.35 o 
  -2  -7   1      172.26      187.67     17.15 o 
  -1  -7   1       46.25       50.78     26.07 o 
   0  -7   1      184.47      231.24     30.53 o 
   1  -7   1      411.92      392.15      6.18 o 
   2  -7   1      461.81      426.50     10.98 o 
   3  -7   1       95.96       98.05     32.39 o 
   4  -7   1        0.05        0.79      1.56 o 
   5  -7   1        2.79        9.61     45.97 o 
   6  -7   1       53.62       66.90     50.09 o 
  -8  -6   1       15.19       14.41      0.34 o 
  -7  -6   1      138.14      119.39     10.64 o 
  -6  -6   1      130.18      152.67     19.21 o 
  -5  -6   1       10.91       12.37      3.68 o 
  -4  -6   1      111.91      128.70     16.38 o 
  -3  -6   1       66.09       59.70     50.09 o 
  -2  -6   1       68.99       82.68     13.38 o 
  -1  -6   1       23.76       35.34     42.89 o 
   0  -6   1      435.46      481.69     49.75 o 
   1  -6   1      630.80      588.05      4.46 o 
   2  -6   1      397.23      340.36     27.89 o 
   3  -6   1       24.03       42.30     25.61 o 
   4  -6   1       31.53       36.52      7.20 o 
   5  -6   1      277.61      312.90     29.85 o 
   6  -6   1       48.69       43.23     26.42 o 
  -8  -5   1        9.37        9.95     49.75 o 
  -7  -5   1       14.54       17.50      7.20 o 
  -6  -5   1      361.06      359.21     26.07 o 
  -5  -5   1      486.80      449.10     21.05 o 
  -4  -5   1      202.90      191.23     28.85 o 
  -3  -5   1      751.08      708.13     19.21 o 
  -2  -5   1     1061.87     1025.83     32.94 o 
  -1  -5   1      318.76      299.17      6.52 o 
   0  -5   1     1781.92     1813.90     48.38 o 
   1  -5   1      903.24      868.52     27.29 o 
   2  -5   1       57.02       85.91     26.82 o 
   3  -5   1       67.16       63.87     21.74 o 
   4  -5   1       34.04       48.42     16.32 o 
   5  -5   1      793.36      769.20     50.09 o 
   6  -5   1       91.36       99.84     27.45 o 
   7  -5   1       35.86       36.37      2.74 o 
  -8  -4   1       57.25       83.71     41.17 o 
  -7  -4   1        1.84        2.74      0.34 o 
  -6  -4   1       48.90       56.27     14.41 o 
  -5  -4   1      274.50      286.67      9.78 o 
  -4  -4   1      300.43      297.07     11.75 o 
  -3  -4   1       77.44       91.39     17.14 o 
  -2  -4   1      381.49      374.99      8.23 o 
  -1  -4   1      612.48      573.98     22.64 o 
   0  -4   1     1968.87     1906.19     47.35 o 
   1  -4   1      246.59      252.80     23.38 o 
   2  -4   1       17.46       29.23     14.30 o 
   3  -4   1      602.43      586.50     12.29 o 
   4  -4   1      302.32      313.97      9.33 o 
   5  -4   1       77.13       58.32      6.86 o 
   6  -4   1       69.13       78.91      7.55 o 
   7  -4   1       36.06       60.04     33.97 o 
   8  -4   1        6.24        9.26     18.53 o 
  -9  -3   1      166.87      199.68     23.33 o 
  -8  -3   1      413.62      383.57     29.51 o 
  -7  -3   1      185.81      168.46     37.05 o 
  -6  -3   1       27.80       28.13     40.14 o 
  -5  -3   1        0.07        6.18     25.73 o 
  -4  -3   1      222.62      225.68     27.28 o 
  -3  -3   1       93.31       91.71     20.59 o 
  -2  -3   1       12.09       88.17     33.62 o 
  -1  -3   1      453.01      440.87      1.03 o 
   0  -3   1      166.85      205.17     43.57 o 
   1  -3   1       62.81       59.37      8.16 o 
   2  -3   1      160.93      211.35     15.48 o 
   3  -3   1      156.71      175.15      7.96 o 
   4  -3   1     1712.45     1640.71     11.75 o 
   5  -3   1      416.20      402.23     16.69 o 
   6  -3   1       51.14       61.41     42.89 o 
   7  -3   1        5.14        5.83      7.20 o 
   8  -3   1       11.40       30.19     35.34 o 
  -9  -2   1        2.36        4.46      1.03 o 
  -8  -2   1      141.51      187.33     34.65 o 
  -7  -2   1      346.42      374.65     33.97 o 
  -6  -2   1      102.51      122.14     25.39 o 
  -5  -2   1       68.47       85.77      2.40 o 
  -4  -2   1      238.60      242.44      7.55 o 
  -3  -2   1     4166.54     3917.88     55.58 o 
  -2  -2   1      112.44      128.39     21.44 o 
  -1  -2   1     1308.34     1233.40      3.77 o 
   1  -2   1        2.76        7.20      4.61 o 
   2  -2   1        5.81       11.23      6.33 o 
   3  -2   1      318.84      305.48     25.17 o 
   4  -2   1      361.83      527.07     40.09 o 
   5  -2   1     1435.10     1440.88     48.55 o 
   6  -2   1       45.08       52.50      3.65 o 
   7  -2   1       89.07       96.61      5.15 o 
   8  -2   1      193.86      213.06     48.38 o 
   9  -2   1       49.31       59.70     38.08 o 
  -9  -1   1        8.55       17.15     11.32 o 
  -8  -1   1       25.58       43.92      4.12 o 
  -7  -1   1       11.61       26.76     10.29 o 
  -6  -1   1      357.74      394.89     36.71 o 
  -5  -1   1      523.15      528.35     19.56 o 
  -4  -1   1      799.31      802.42     40.48 o 
  -3  -1   1     2157.03     2127.83      7.76 o 
  -2  -1   1      765.27      969.12     23.84 o 
  -1  -1   1      515.01      517.50     11.87 o 
   1  -1   1     5081.96     4855.01     17.71 o 
   2  -1   1     2373.74     2296.02     17.98 o 
   3  -1   1      839.67      852.87     13.82 o 
   4  -1   1      249.52      265.51     27.28 o 
   5  -1   1        4.59       14.41     35.34 o 
   6  -1   1       12.22       20.93     33.28 o 
   7  -1   1       46.82       55.24     44.26 o 
   8  -1   1      328.06      301.43      7.32 o 
   9  -1   1      176.56      208.60     45.97 o 
  -9   0   1       72.07       64.84     36.37 o 
  -8   0   1       80.34       89.20     34.99 o 
  -7   0   1       53.79       57.98      1.03 o 
  -6   0   1      232.30      295.06     48.03 o 
  -5   0   1      462.80      403.81      7.55 o 
  -4   0   1     1316.05     1211.79     14.01 o 
  -3   0   1      934.40     1051.21     33.84 o 
  -2   0   1      156.82      188.71      8.98 o 
  -1   0   1     7115.57     6626.63     78.40 o 
   0   0   1     1182.30     1216.65      8.08 o 
   1   0   1     2332.47     2238.99      2.06 o 
   2   0   1     4884.39     4723.28     31.91 o 
   3   0   1     2361.55     2280.84      6.86 o 
   4   0   1      418.45      370.53     12.69 o 
   5   0   1       92.75      123.51     47.69 o 
   6   0   1      271.33      282.02      9.95 o 
   7   0   1       15.69       35.68     22.64 o 
   8   0   1       85.69      132.09     25.73 o 
   9   0   1       95.17      119.05     46.32 o 
  -8   1   1       28.85       49.06     39.11 o 
  -7   1   1        5.43       34.31     43.23 o 
  -6   1   1      105.84       82.34      6.86 o 
  -5   1   1     1565.47     1569.62     48.72 o 
  -4   1   1     1103.58      999.16     36.37 o 
  -3   1   1      251.31      252.35     20.99 o 
  -2   1   1      936.66      902.67     61.76 o 
  -1   1   1      911.59      889.95      8.47 o 
   0   1   1     1782.16     1697.16     21.44 o 
   1   1   1     1194.28     1342.16     40.83 o 
   2   1   1      446.09      478.95     31.22 o 
   3   1   1     1589.40     1693.14     25.05 o 
   4   1   1       28.92       38.77     30.19 o 
   5   1   1      443.32      418.91     20.93 o 
   6   1   1     1077.43     1121.55     13.04 o 
   7   1   1       86.84       68.27     24.36 o 
   8   1   1       21.77       75.48     15.78 o 
   9   1   1       11.50       14.07      1.72 o 
  -8   2   1       26.09       28.48     11.66 o 
  -7   2   1       21.36       32.59     49.75 o 
  -6   2   1       74.20       75.48     33.28 o 
  -5   2   1      333.12      345.15     28.13 o 
  -4   2   1      800.42      777.76     15.33 o 
  -3   2   1      576.94      589.46     13.12 o 
  -2   2   1       27.08       32.69      9.09 o 
  -1   2   1     2060.08     1949.77     76.01 o 
   0   2   1     5903.17     5684.79     20.26 o 
   1   2   1     8522.15     8608.75     50.09 o 
   2   2   1     1264.90     1237.52     33.62 o 
   3   2   1       62.58       70.38     13.03 o 
   4   2   1      189.20      208.22     13.36 o 
   5   2   1      370.77      315.98     24.36 o 
   6   2   1      193.98      164.68     12.69 o 
   7   2   1      132.55      134.83      1.37 o 
   8   2   1       97.77      111.50      0.69 o 
   9   2   1        3.47        4.46      9.26 o 
  -8   3   1       58.10       55.92     30.53 o 
  -7   3   1      238.76      209.97     29.85 o 
  -6   3   1       57.10      107.04     22.99 o 
  -5   3   1       22.36       29.85      9.61 o 
  -4   3   1        1.32        5.83     31.85 o 
  -3   3   1       91.49      134.58     14.93 o 
  -2   3   1      221.43      216.76      7.70 o 
  -1   3   1      183.48      205.51     21.27 o 
   0   3   1     1469.14     1415.99     22.13 o 
   1   3   1      423.91      418.22      6.52 o 
   2   3   1      619.72      613.44      6.86 o 
   3   3   1      838.90      846.40     15.44 o 
   4   3   1     1362.42     1294.19     17.59 o 
   5   3   1      346.51      356.47     29.01 o 
   6   3   1      156.04      214.09     43.23 o 
   7   3   1      172.58      168.11     37.05 o 
   8   3   1       12.22       15.78     16.47 o 
   9   3   1        3.67        7.55     25.73 o 
  -7   4   1      231.12      241.19     13.04 o 
  -6   4   1      334.58      321.13      7.89 o 
  -5   4   1       93.39       96.06     28.13 o 
  -4   4   1      444.60      445.61     20.15 o 
  -3   4   1      591.32      596.84     14.41 o 
  -2   4   1      174.90      243.79     17.53 o 
  -1   4   1      601.81      601.64     20.87 o 
   0   4   1      229.08      258.89     13.21 o 
   1   4   1      265.24      276.53      5.49 o 
   2   4   1      478.20      498.53     20.24 o 
   3   4   1      156.40      160.91     12.69 o 
   4   4   1     2919.64     2868.79     17.22 o 
   5   4   1      923.10      984.84     43.06 o 
   6   4   1      673.33      706.07     37.05 o 
   7   4   1       59.15       74.79     35.34 o 
   8   4   1       47.54       61.07     17.15 o 
   9   4   1       83.09       90.23     25.05 o 
  -7   5   1       24.43       31.56     24.36 o 
  -6   5   1       14.45       15.44      9.26 o 
  -5   5   1        1.60        9.95     42.54 o 
  -4   5   1       41.17       47.23     10.28 o 
  -3   5   1      578.72      540.99      8.35 o 
  -2   5   1       94.84      121.54     24.36 o 
  -1   5   1      335.48      315.09      8.58 o 
   0   5   1      254.43      278.91      7.66 o 
   1   5   1       23.71       33.97     31.22 o 
   2   5   1        1.30       19.90     18.53 o 
   3   5   1       21.10       27.10      9.26 o 
   4   5   1       24.25       29.51      7.20 o 
   5   5   1      171.96      184.75     11.52 o 
   6   5   1       77.15       65.53     21.61 o 
   7   5   1       35.39       41.17     10.98 o 
   8   5   1        0.11       18.18     39.11 o 
   9   5   1       99.32      134.83     48.72 o 
  -6   6   1       13.22       15.78      3.77 o 
  -5   6   1       57.34       65.19     22.64 o 
  -4   6   1       38.79       78.47     22.13 o 
  -3   6   1      189.70      209.99     14.34 o 
  -2   6   1      469.49      476.88     16.55 o 
  -1   6   1      120.08      156.39     15.66 o 
   0   6   1       62.25       63.13     16.47 o 
   1   6   1      176.73      213.40     17.15 o 
   2   6   1      217.66      242.22     18.87 o 
   3   6   1      402.32      420.97     33.97 o 
   4   6   1       48.89       49.75      7.20 o 
   5   6   1        3.18        6.66      9.65 o 
   6   6   1      126.88      150.27     42.20 o 
   7   6   1       62.25       76.51     20.93 o 
   8   6   1        0.32       18.87     29.85 o 
  -5   7   1       11.14       15.44     27.79 o 
  -4   7   1      359.06      345.15      7.22 o 
  -3   7   1       29.63       31.29      5.83 o 
  -2   7   1        0.40        1.59      1.70 o 
  -1   7   1       11.07       11.12      6.31 o 
   0   7   1       39.07       40.48     27.79 o 
   1   7   1      160.02      178.75     35.68 o 
   2   7   1        2.18       21.27     32.25 o 
   3   7   1      189.33      221.63     27.79 o 
   4   7   1      372.19      362.30     48.38 o 
   5   7   1        1.43        2.01      3.50 o 
   6   7   1       83.41       67.25      2.74 o 
   7   7   1      124.63      126.26     49.40 o 
   8   7   1       13.05       15.44     16.47 o 
  -4   8   1      174.69      174.64     15.95 o 
  -3   8   1       46.79       47.13      6.03 o 
  -2   8   1        0.89        7.20     22.77 o 
  -1   8   1      106.06      113.90     28.82 o 
   0   8   1      406.93      393.52      4.12 o 
   1   8   1      480.31      468.66     20.24 o 
   2   8   1      106.36      106.70     38.43 o 
   3   8   1       21.08       29.16     25.73 o 
   4   8   1        6.99        6.86     34.99 o 
   5   8   1        3.71        9.95     18.53 o 
   6   8   1        0.77        4.80      7.20 o 
   7   8   1       61.92       62.44     13.38 o 
  -3   9   1       14.61       15.10      5.09 o 
  -2   9   1       62.29       72.73     13.38 o 
  -1   9   1      102.28      113.90     49.06 o 
   0   9   1      102.47      111.16     43.57 o 
   1   9   1      153.48      165.02     47.69 o 
   2   9   1      183.47      183.21     45.97 o 
   3   9   1        5.29        9.95      9.26 o 
   4   9   1       21.51       21.96      0.34 o 
   5   9   1       42.77       45.63     18.87 o 
   6   9   1       32.01       32.25     33.28 o 
   0  10   1       10.22        8.23      9.26 o 
   1  10   1        3.92        3.43      3.77 o 
   2  10   1       30.59       48.72     26.07 o 
   3  10   1       28.08       31.91     15.10 o 
  -4  -9   2        1.26        1.72      4.37 o 
  -3  -9   2       21.91       47.00     50.09 o 
  -2  -9   2       53.47       57.30     13.38 o 
  -1  -9   2       57.20       63.13      6.18 o 
   0  -9   2        0.20        2.40      5.49 o 
   1  -9   2        1.03        5.49     14.75 o 
   2  -9   2       24.97       33.62     29.51 o 
   3  -9   2       17.88       33.28     39.11 o 
  -5  -8   2       52.33       65.53     48.38 o 
  -4  -8   2       18.20       42.53     25.82 o 
  -3  -8   2       75.97       81.31     35.68 o 
  -2  -8   2      310.93      384.94     47.35 o 
  -1  -8   2      173.82      229.18     28.82 o 
   0  -8   2        3.27       11.32     37.05 o 
   1  -8   2       50.89       50.78      0.69 o 
   2  -8   2      100.92      108.76     12.01 o 
   3  -8   2        9.73       19.21     13.04 o 
   4  -8   2       21.59       25.05     17.22 o 
  -6  -7   2       14.14       16.13     14.75 o 
  -5  -7   2       27.36       28.62      7.55 o 
  -4  -7   2       14.76       21.10     16.21 o 
  -3  -7   2       28.23       30.53     40.14 o 
  -2  -7   2      170.35      193.16     31.56 o 
  -1  -7   2      113.02      156.45     47.69 o 
   0  -7   2       36.62       60.38     45.29 o 
   1  -7   2        1.61        6.52     27.79 o 
   2  -7   2      820.94      809.00     37.05 o 
   3  -7   2        1.97        3.74      5.26 o 
   4  -7   2        0.42       16.29     22.90 o 
   5  -7   2        1.03        6.18     31.22 o 
   6  -7   2        0.19        3.09     13.04 o 
  -7  -6   2       31.00       33.62     27.79 o 
  -6  -6   2       72.14       79.94     14.41 o 
  -5  -6   2      330.27      316.94      4.57 o 
  -4  -6   2      411.77      410.88     25.22 o 
  -3  -6   2      634.70      621.67      8.92 o 
  -2  -6   2       68.53      102.24     31.91 o 
  -1  -6   2      100.56      107.04     41.86 o 
   0  -6   2        6.10        7.89     13.04 o 
   1  -6   2      119.21      114.25      1.03 o 
   2  -6   2      452.73      460.73     14.41 o 
   3  -6   2      109.47      145.03     13.61 o 
   4  -6   2      161.51      167.60      1.90 o 
   5  -6   2        2.96        2.74     22.30 o 
   6  -6   2       69.99       66.90      8.23 o 
   7  -6   2       55.86       68.27     30.19 o 
  -8  -5   2        0.18        1.03      9.26 o 
  -7  -5   2       13.23       18.53     40.48 o 
  -6  -5   2       13.28       35.68     33.97 o 
  -5  -5   2       35.41       43.10     31.40 o 
  -4  -5   2      679.37      681.35     27.46 o 
  -3  -5   2     1717.62     1663.41     69.65 o 
  -2  -5   2        1.62        2.06      3.77 o 
  -1  -5   2       94.27      169.83     34.99 o 
   1  -5   2      666.39      606.24     14.75 o 
   2  -5   2      569.43      539.42      6.37 o 
   3  -5   2      470.28      434.61      6.11 o 
   4  -5   2      125.00      116.52      3.36 o 
   5  -5   2        0.57        5.83     49.75 o 
   6  -5   2       71.67       74.79     12.35 o 
   7  -5   2       75.35       71.02     12.69 o 
  -8  -4   2       52.33       63.13     26.07 o 
  -7  -4   2      158.07      192.47     39.46 o 
  -6  -4   2       32.37       26.42      8.58 o 
  -5  -4   2        1.58        6.52      5.83 o 
  -4  -4   2        3.40       11.33      4.07 o 
  -3  -4   2      235.39      225.16     25.31 o 
  -2  -4   2      228.77      243.94      3.09 o 
  -1  -4   2       52.30       63.81     22.30 o 
   0  -4   2     3550.41     3465.18     25.39 o 
   1  -4   2     1460.33     1333.86     20.83 o 
   2  -4   2      767.35      728.17     74.36 o 
   3  -4   2       48.12       61.07     15.11 o 
   4  -4   2      137.35      139.49      8.28 o 
   5  -4   2      247.91      281.36     15.68 o 
   6  -4   2       79.03      138.61     33.97 o 
   7  -4   2        0.96        5.83     45.97 o 
   8  -4   2        5.57       12.01      8.23 o 
  -8  -3   2        0.51        4.46     13.04 o 
  -7  -3   2      224.30      234.33     12.01 o 
  -6  -3   2      130.66      147.87     44.26 o 
  -5  -3   2      218.00      267.61     17.15 o 
  -4  -3   2       67.26       63.75      3.36 o 
  -3  -3   2        6.14       11.54     23.78 o 
  -2  -3   2        9.67       25.55     11.95 o 
  -1  -3   2      135.87      145.81     40.83 o 
   0  -3   2     1573.77     1648.53     17.50 o 
   1  -3   2     1642.35     1528.30     70.55 o 
   2  -3   2      172.33      194.95     18.02 o 
   3  -3   2       83.78       89.60      8.24 o 
   4  -3   2       80.16       72.85     21.73 o 
   5  -3   2     1066.17     1095.64     14.68 o 
   6  -3   2     1006.35     1071.12     45.63 o 
   7  -3   2        8.20       37.40     32.25 o 
   8  -3   2        0.95        7.89     44.26 o 
  -8  -2   2        0.24        9.95     12.01 o 
  -7  -2   2       27.53       63.13     40.83 o 
  -6  -2   2      275.49      249.42     13.38 o 
  -5  -2   2      163.74      160.22      8.92 o 
  -4  -2   2        5.13       18.37      6.54 o 
  -3  -2   2      668.29      650.14     16.20 o 
  -2  -2   2      642.05      621.60     13.33 o 
  -1  -2   2      383.49      453.73     29.82 o 
   0  -2   2      305.58      295.40     12.69 o 
   1  -2   2       28.30       38.80      7.52 o 
   2  -2   2      222.38      235.60     13.04 o 
   3  -2   2      673.10      664.37     26.73 o 
   4  -2   2      259.71      289.03     14.06 o 
   5  -2   2      228.52      214.07     11.88 o 
   6  -2   2      570.93      529.97     16.81 o 
   7  -2   2      324.60      312.29      9.78 o 
   8  -2   2        2.92        4.80      5.09 o 
   9  -2   2       20.02       22.30     18.87 o 
  -8  -1   2      293.02      347.20     48.38 o 
  -7  -1   2      168.84      165.37     30.88 o 
  -6  -1   2       36.70       42.20     35.68 o 
  -5  -1   2       24.70       27.45      6.18 o 
  -4  -1   2      136.79      146.77     25.06 o 
  -3  -1   2     1935.66     1858.13     13.21 o 
  -2  -1   2     1661.99     1606.98     21.79 o 
  -1  -1   2     3203.14     3141.10     22.67 o 
   0  -1   2     3592.87     3441.62     54.88 o 
   1  -1   2       13.93       30.53     16.13 o 
   2  -1   2      653.82      631.54     21.31 o 
   3  -1   2     4119.74     3930.03     21.44 o 
   4  -1   2      363.59      375.55      5.57 o 
   5  -1   2      471.52      435.21      9.56 o 
   6  -1   2       22.40       28.76     25.83 o 
   7  -1   2      155.40      152.16     17.34 o 
   8  -1   2       20.45       14.83      6.60 o 
   9  -1   2       23.26       37.90     13.01 o 
  -8   0   2      251.30      270.70     26.42 o 
  -7   0   2      275.76      268.64      5.15 o 
  -6   0   2        0.60        2.40     24.02 o 
  -5   0   2      117.01      122.48      7.55 o 
  -4   0   2      317.94      304.56     29.16 o 
  -3   0   2     2056.34     2017.17     32.25 o 
  -2   0   2     3031.32     2898.37     34.99 o 
  -1   0   2      993.80      936.63      1.37 o 
   0   0   2      147.42      140.68     20.94 o 
   1   0   2     5183.73     4935.34     29.07 o 
   2   0   2      516.52      497.01      9.26 o 
   3   0   2        2.70       19.46      5.83 o 
   4   0   2      214.13      209.28     20.24 o 
   5   0   2     1968.80     1866.05     11.32 o 
   6   0   2        0.17        0.34      1.72 o 
   7   0   2      308.09      309.46     34.65 o 
   8   0   2       45.34      106.01     50.78 o 
   9   0   2       43.25       55.58     40.14 o 
  -8   1   2       68.82      103.96     22.30 o 
  -7   1   2       48.24       44.26      1.37 o 
  -6   1   2      189.15      242.56     25.39 o 
  -5   1   2      533.20      500.56     18.87 o 
  -4   1   2      621.34      640.67     35.51 o 
  -3   1   2     1973.57     1829.00     71.71 o 
  -2   1   2     2377.27     2354.51     59.87 o 
  -1   1   2       70.05       75.45     16.54 o 
   0   1   2      562.30      548.38     18.83 o 
   1   1   2     2004.48     2020.78     43.57 o 
   2   1   2       45.25       55.89     18.05 o 
   3   1   2       31.86       42.00     14.50 o 
   4   1   2      546.36      648.43     27.10 o 
   5   1   2      271.16      257.66     23.67 o 
   6   1   2       16.46       29.85     47.35 o 
   7   1   2       34.42       30.88      0.34 o 
   8   1   2      408.72      424.06     28.13 o 
   9   1   2      202.35      226.78     26.07 o 
  -8   2   2       26.54       49.06     40.83 o 
  -7   2   2       46.47       60.04     37.40 o 
  -6   2   2        3.83        3.43      5.49 o 
  -5   2   2       36.96       44.60     18.53 o 
  -4   2   2       91.10      103.76     23.50 o 
  -3   2   2      204.72      200.48     10.81 o 
  -2   2   2      358.34      348.13     11.12 o 
  -1   2   2     1905.18     1971.78     35.40 o 
   0   2   2      332.21      350.88     23.67 o 
   1   2   2    35328.97    32647.84      3.43 o 
   3   2   2       39.62       69.98     35.34 o 
   4   2   2       20.02       33.38     24.03 o 
   5   2   2      341.68      320.44     17.15 o 
   6   2   2       74.33       99.84     24.02 o 
   7   2   2       35.87       40.83     16.47 o 
   8   2   2        3.36       27.45     37.40 o 
   9   2   2      170.34      176.00     18.53 o 
  10   2   2        9.64       24.02     24.36 o 
  -7   3   2       21.20       42.54     39.11 o 
  -6   3   2      188.25      237.76     47.00 o 
  -5   3   2       31.88       48.72     37.40 o 
  -4   3   2      547.05      556.52     10.81 o 
  -3   3   2        0.75       18.52     17.80 o 
  -2   3   2      546.38      576.27     12.88 o 
  -1   3   2      369.24      448.77     32.67 o 
   0   3   2      113.76      125.09     12.21 o 
   1   3   2     5403.37     5061.57      1.03 o 
   2   3   2     4083.08     3882.72     23.33 o 
   3   3   2     1892.75     1701.71      4.12 o 
   4   3   2       81.81       95.76     21.67 o 
   5   3   2     1055.47      937.29     23.67 o 
   6   3   2      806.94      754.11     35.68 o 
   7   3   2      512.13      447.73      2.40 o 
   8   3   2       54.24       52.49      2.74 o 
   9   3   2        5.55       14.75     28.13 o 
  -7   4   2       10.42       16.81      6.18 o 
  -6   4   2       46.46       53.18     21.96 o 
  -5   4   2      570.00      556.49     29.85 o 
  -4   4   2      821.17      786.73     12.52 o 
  -3   4   2       29.82       39.80     22.56 o 
  -2   4   2        8.24       19.51      7.49 o 
  -1   4   2     1001.16      958.44      9.00 o 
   0   4   2      899.14      970.48     42.64 o 
   1   4   2        2.19        9.61     14.07 o 
   2   4   2      645.76      714.99     45.46 o 
   3   4   2     1195.76     1193.26     47.00 o 
   4   4   2       27.96       24.36     20.24 o 
   5   4   2       34.47       66.25      7.03 o 
   6   4   2      157.09      173.26     29.51 o 
   7   4   2      437.00      433.66     16.47 o 
   8   4   2      211.07      204.82     21.61 o 
   9   4   2        9.96        9.26      7.20 o 
  -6   5   2       35.90       38.43     39.80 o 
  -5   5   2        9.76        8.58      2.74 o 
  -4   5   2      128.07      127.69     14.73 o 
  -3   5   2       51.41       72.10     31.65 o 
  -2   5   2       56.87       67.12      8.58 o 
  -1   5   2      573.43      531.61     25.31 o 
   0   5   2      680.52      603.76     17.76 o 
   1   5   2      370.26      403.47     50.43 o 
   2   5   2      260.05      315.64     36.71 o 
   3   5   2      319.79      344.52     16.81 o 
   4   5   2      159.23      210.66     44.26 o 
   5   5   2      174.63      166.91     27.62 o 
   6   5   2        1.71        6.86      4.12 o 
   7   5   2        0.30       13.04     48.03 o 
   8   5   2       31.84       39.80     19.90 o 
   9   5   2        0.38        1.03      3.77 o 
  -6   6   2       87.97       97.09     30.53 o 
  -5   6   2        3.88        4.12      1.72 o 
  -4   6   2       47.38       59.37     10.37 o 
  -3   6   2       59.49       90.55     10.11 o 
  -2   6   2       14.20       25.56     34.80 o 
  -1   6   2       14.45       14.07      0.34 o 
   0   6   2       88.21       97.09     13.83 o 
   1   6   2      292.56      271.04      5.83 o 
   2   6   2      220.02      225.07      8.23 o 
   3   6   2       25.06       43.23     42.89 o 
   4   6   2      300.56      326.28     37.74 o 
   5   6   2      906.49     1066.32     35.68 o 
   6   6   2      214.66      278.59     48.03 o 
   7   6   2        4.00        3.77      7.20 o 
   8   6   2      107.85       94.35     17.84 o 
   9   6   2       47.18       53.52     26.07 o 
  -5   7   2        6.23        7.55     42.54 o 
  -4   7   2      182.37      195.04     15.27 o 
  -3   7   2      294.48      281.19      7.72 o 
  -2   7   2      153.94      187.67     19.58 o 
  -1   7   2       10.84       19.13     27.70 o 
   0   7   2        0.14        0.00      3.43 o 
   1   7   2       47.69       50.78     11.66 o 
   2   7   2       49.57       57.98     33.62 o 
   3   7   2        3.39        6.18      5.49 o 
   4   7   2       20.06       20.93      4.46 o 
   5   7   2       83.04       79.94     32.59 o 
   6   7   2      104.74       85.77      7.20 o 
   7   7   2        7.98        6.18     10.98 o 
   8   7   2       17.35       20.93     33.28 o 
  -4   8   2       18.93       19.59      2.06 o 
  -3   8   2      101.75      105.18      6.35 o 
  -2   8   2      243.61      226.78     16.81 o 
  -1   8   2      250.94      312.90     48.03 o 
   0   8   2       47.61       50.78      8.23 o 
   1   8   2       74.98       69.99     19.21 o 
   2   8   2      789.53      775.03     33.97 o 
   3   8   2      105.89      100.18      8.23 o 
   4   8   2       94.88       89.89     12.35 o 
   5   8   2        0.96        1.37     13.04 o 
   6   8   2        2.09        4.80     10.98 o 
   7   8   2       16.25       13.72      3.77 o 
  -2   9   2        2.92        5.87      4.72 o 
  -1   9   2        0.81        5.15     14.75 o 
   0   9   2        9.51       20.24     13.04 o 
   1   9   2        2.55        1.72      9.26 o 
   2   9   2       56.88       49.06     15.78 o 
   3   9   2       72.80       73.42     15.78 o 
   4   9   2      212.95      226.78     24.02 o 
   5   9   2        2.97        4.80      5.49 o 
   6   9   2       41.55       51.81     22.30 o 
   0  10   2      104.96      108.07     17.50 o 
   1  10   2       23.85       26.42      5.83 o 
   2  10   2        0.69        5.15     13.04 o 
   3  10   2        3.84        4.12     18.53 o 
   4  10   2       18.82       28.82     13.04 o 
  -3  -9   3        0.07        2.40     10.98 o 
  -2  -9   3       28.39       51.81     48.38 o 
  -1  -9   3       69.59       88.52     40.14 o 
   0  -9   3       42.95       50.09      9.26 o 
   1  -9   3       14.55       38.77     33.28 o 
   2  -9   3        2.52        8.58     38.77 o 
  -5  -8   3       10.99       16.81     37.05 o 
  -4  -8   3        9.05       11.62     20.36 o 
  -3  -8   3       82.53       99.47     33.28 o 
  -2  -8   3        1.41        7.55     20.24 o 
  -1  -8   3       99.79      106.36     15.10 o 
   0  -8   3      121.89      159.88     50.43 o 
   1  -8   3      257.01      252.51      4.46 o 
   2  -8   3        8.20       15.10     13.04 o 
   3  -8   3      129.27      136.89     47.69 o 
   4  -8   3       81.31       85.09     47.00 o 
  -6  -7   3       87.76       94.35     48.03 o 
  -5  -7   3        3.65        3.77      7.20 o 
  -4  -7   3      115.78      119.06      9.89 o 
  -3  -7   3       48.30       49.98      6.03 o 
  -2  -7   3        5.60       12.69     42.54 o 
  -1  -7   3       17.76       28.48      7.89 o 
   0  -7   3        2.34        9.95      4.12 o 
   1  -7   3       55.26       66.90      3.77 o 
   2  -7   3        1.90        3.09      1.72 o 
   3  -7   3       25.97       31.22     27.79 o 
   4  -7   3      338.28      326.73     15.61 o 
   5  -7   3      123.67      110.47      2.06 o 
  -6  -6   3      130.58      150.62     20.59 o 
  -5  -6   3       26.30       29.51      7.20 o 
  -4  -6   3        0.16        3.58     11.54 o 
  -3  -6   3     1961.05     1811.44     67.93 o 
  -2  -6   3     1250.30     1116.41      0.34 o 
  -1  -6   3      209.90      213.06      7.55 o 
   0  -6   3        7.74       25.05     33.62 o 
   1  -6   3      110.13      102.58     21.61 o 
   2  -6   3      113.81      120.42     20.24 o 
   3  -6   3        2.97        2.47      1.21 o 
   4  -6   3       13.57       26.34      6.68 o 
   5  -6   3      231.36      227.81     12.69 o 
   6  -6   3       76.50       62.78     16.13 o 
   7  -6   3        0.28        0.00      1.72 o 
  -7  -5   3       30.56       39.46     42.89 o 
  -6  -5   3        9.97       15.10      7.89 o 
  -5  -5   3       25.09       49.40     41.17 o 
  -4  -5   3      114.63      118.45     12.82 o 
  -3  -5   3      503.29      475.32     19.09 o 
  -2  -5   3     1500.63     1600.50     34.65 o 
   0  -5   3       41.62       48.72     23.33 o 
   1  -5   3       28.86       48.72     20.24 o 
   2  -5   3      557.93      540.75     18.69 o 
   3  -5   3      735.69      808.82     42.98 o 
   4  -5   3      264.49      289.73     21.67 o 
   5  -5   3       14.15       48.37     33.58 o 
   6  -5   3       12.59       15.44      1.72 o 
   7  -5   3        9.93       36.37     48.03 o 
  -7  -4   3       25.34       31.91      7.55 o 
  -6  -4   3       75.11       72.39     41.86 o 
  -5  -4   3      451.26      447.73     22.30 o 
  -4  -4   3      175.08      195.74     27.10 o 
  -3  -4   3        9.79       32.89     14.34 o 
  -2  -4   3       37.58       72.80     22.82 o 
  -1  -4   3      408.89      406.90     15.44 o 
   0  -4   3       49.11       51.46      2.06 o 
   1  -4   3      202.39      225.62     15.61 o 
   2  -4   3     1031.62     1101.78     45.90 o 
   3  -4   3     1194.33     1190.20      9.21 o 
   4  -4   3      242.33      287.61     21.34 o 
   5  -4   3        7.81        6.90     13.55 o 
   6  -4   3      177.56      181.04     31.91 o 
   7  -4   3       78.32       76.85     48.03 o 
   8  -4   3       73.50       69.65      8.92 o 
  -8  -3   3       65.50       63.13     17.50 o 
  -7  -3   3       19.87       17.50      3.43 o 
  -6  -3   3       70.34       63.81     22.64 o 
  -5  -3   3       85.72       94.01     35.34 o 
  -4  -3   3      448.69      395.95     19.27 o 
  -3  -3   3      704.97      661.13     23.84 o 
  -2  -3   3      366.60      385.74     29.33 o 
  -1  -3   3      512.02      506.38     10.41 o 
   0  -3   3       11.24       33.97     31.91 o 
   1  -3   3     1030.59     1012.82     27.10 o 
   2  -3   3      682.91      812.64     23.40 o 
   3  -3   3      160.47      172.38     10.73 o 
   4  -3   3      671.13      626.22     11.14 o 
   5  -3   3       45.19       52.18     14.27 o 
   6  -3   3      434.77      400.75     38.08 o 
   7  -3   3       60.64       82.28      9.68 o 
   8  -3   3       98.99       91.60     14.07 o 
   9  -3   3       29.42       47.00     42.54 o 
  -8  -2   3       63.49       71.36     37.05 o 
  -7  -2   3      124.43      124.54     18.87 o 
  -6  -2   3        0.51        7.55      5.83 o 
  -5  -2   3       18.11       22.30     19.56 o 
  -4  -2   3       87.69      134.55     14.41 o 
  -3  -2   3      257.25      254.82     22.13 o 
  -2  -2   3       97.00      147.30     31.12 o 
  -1  -2   3      890.23      901.81    116.48 o 
   0  -2   3     1947.40     1862.70     49.58 o 
   1  -2   3     6299.15     5691.92    105.67 o 
   2  -2   3     1581.27     1535.01     20.94 o 
   3  -2   3      260.71      252.14      7.43 o 
   4  -2   3      957.47      884.85     10.86 o 
   5  -2   3      755.87      708.73     17.80 o 
   6  -2   3      253.83      269.51     21.51 o 
   7  -2   3       73.95       74.28     29.59 o 
   8  -2   3       29.89       45.65      9.78 o 
   9  -2   3       18.24       41.17     39.46 o 
  -8  -1   3      102.85      174.29     46.32 o 
  -7  -1   3      391.74      328.68      2.06 o 
  -6  -1   3      315.35      297.46      5.83 o 
  -5  -1   3      156.25      208.25     19.21 o 
  -4  -1   3      128.99      183.83     14.92 o 
  -3  -1   3       12.20       14.24      2.92 o 
  -2  -1   3      266.47      263.85     21.41 o 
  -1  -1   3       45.39       41.64     12.22 o 
   0  -1   3     1272.39     1346.74     24.86 o 
   1  -1   3     2595.85     2492.42     45.97 o 
   2  -1   3     1455.62     1397.11     10.38 o 
   3  -1   3      553.54      496.03     11.26 o 
   4  -1   3        3.44        9.98      3.97 o 
   5  -1   3     1582.93     1563.46     50.61 o 
   6  -1   3      892.26      814.93     18.01 o 
   7  -1   3      300.59      258.58      3.93 o 
   8  -1   3        1.08       15.54     24.43 o 
   9  -1   3        0.09        3.73      5.35 o 
  -8   0   3        1.41       10.29     19.21 o 
  -7   0   3      162.74      164.34      7.55 o 
  -6   0   3      613.00      545.51      3.43 o 
  -5   0   3      487.88      441.21      9.61 o 
  -4   0   3       35.89       54.72     22.55 o 
  -3   0   3       20.28       21.76      3.48 o 
  -2   0   3     4787.15     4543.66     35.17 o 
  -1   0   3      466.53      445.60     10.80 o 
   0   0   3      372.21      351.62      5.49 o 
   1   0   3      433.99      442.25     10.88 o 
   2   0   3       82.15       95.09     17.89 o 
   3   0   3      112.82      131.27     19.28 o 
   4   0   3      586.79      560.90      9.39 o 
   5   0   3       63.02       93.99     30.36 o 
   6   0   3     1232.57     1170.96      4.12 o 
   7   0   3      233.12      244.28     32.59 o 
   8   0   3        0.17        6.45     15.36 o 
   9   0   3       65.54       79.71     18.22 o 
  10   0   3       28.79       24.02     24.97 o 
  -8   1   3        9.56       23.67     17.15 o 
  -7   1   3      113.55      144.44     25.73 o 
  -6   1   3      182.97      175.66      0.34 o 
  -5   1   3        0.50        6.18     22.30 o 
  -4   1   3        3.96        8.76     23.54 o 
  -3   1   3       44.18      127.79     31.77 o 
  -2   1   3     1589.78     1534.03     84.91 o 
  -1   1   3     1489.11     1483.93      8.35 o 
   0   1   3     2843.53     2764.94     10.94 o 
   1   1   3      489.72      536.26     25.80 o 
   2   1   3     1088.00     1114.40     15.61 o 
   3   1   3     1078.98     1046.83     26.07 o 
   4   1   3      404.71      377.50     13.70 o 
   5   1   3      214.17      191.10      6.18 o 
   6   1   3       95.11      158.51     40.83 o 
   7   1   3      120.22      141.01      6.86 o 
   8   1   3       31.36       31.91      3.77 o 
   9   1   3       74.55      156.45     41.17 o 
  10   1   3      139.77      138.61     22.64 o 
  -7   2   3      129.95      113.90      0.34 o 
  -6   2   3       17.52       27.79     20.24 o 
  -5   2   3      197.15      230.55     43.57 o 
  -4   2   3      359.46      405.19     28.79 o 
  -3   2   3      809.23      831.00     45.46 o 
  -2   2   3       95.99       97.04      5.77 o 
  -1   2   3      183.15      194.40     19.11 o 
   0   2   3      802.39      781.27     21.26 o 
   1   2   3       78.36      111.77     13.36 o 
   2   2   3       16.62       36.37     50.09 o 
   3   2   3     1005.95     1057.05     19.21 o 
   4   2   3     1181.77     1287.88     28.30 o 
   5   2   3      251.73      250.60     28.24 o 
   6   2   3       46.42       59.70      9.26 o 
   7   2   3      298.86      295.06     22.30 o 
   8   2   3        0.95       11.32     29.85 o 
   9   2   3       62.80       64.84     29.16 o 
  10   2   3       64.98      105.33     22.30 o 
  -7   3   3       66.90       57.64      8.92 o 
  -6   3   3        2.90        4.46      9.26 o 
  -5   3   3       71.38      111.85     26.07 o 
  -4   3   3     1428.27     1481.93     27.64 o 
  -3   3   3     1509.58     1571.71     28.82 o 
  -2   3   3     1343.63     1337.69     54.38 o 
  -1   3   3        0.66        8.45     23.78 o 
   0   3   3      402.62      429.56     16.72 o 
   1   3   3      962.17     1016.79     32.86 o 
   2   3   3      792.80      843.99     18.53 o 
   3   3   3      671.48      676.57     24.70 o 
   4   3   3     2140.94     2022.83     30.53 o 
   5   3   3     1177.68     1200.15     32.76 o 
   6   3   3        4.41        7.20     22.30 o 
   7   3   3      471.75      481.01      8.23 o 
   8   3   3        0.85        7.89     31.22 o 
   9   3   3      173.46      222.32     35.34 o 
  10   3   3       10.41       12.35     44.26 o 
  -7   4   3        5.80        6.86     20.24 o 
  -6   4   3        5.12       18.87     15.10 o 
  -5   4   3      107.69      110.82     37.40 o 
  -4   4   3       79.56       98.85     27.10 o 
  -3   4   3      369.64      393.77     22.32 o 
  -2   4   3      762.14      753.33     15.93 o 
  -1   4   3      482.62      493.09      5.19 o 
   0   4   3       76.15       77.16      3.95 o 
   1   4   3     1528.92     1628.29     45.97 o 
   2   4   3     3757.54     3621.46     41.69 o 
   3   4   3      172.73      184.57     18.93 o 
   4   4   3      101.20      127.63     40.83 o 
   5   4   3        3.33        7.03      3.68 o 
   6   4   3        0.35        9.26     33.28 o 
   7   4   3        2.71       20.59     42.89 o 
   8   4   3        0.75       30.19     44.60 o 
   9   4   3       35.65       62.10     39.80 o 
  -6   5   3      107.42      107.39     19.90 o 
  -5   5   3       73.30       73.76     17.84 o 
  -4   5   3        6.39       18.35      9.58 o 
  -3   5   3       75.53       85.30     20.41 o 
  -2   5   3      142.83      175.88     12.64 o 
  -1   5   3        0.02        1.57      3.50 o 
   0   5   3        3.96        3.67      2.40 o 
   1   5   3      852.53      792.53      7.28 o 
   2   5   3     1357.96     1519.88     40.48 o 
   3   5   3      101.25      131.46     16.13 o 
   4   5   3        8.44       19.56     18.53 o 
   5   5   3      490.62      508.16     23.12 o 
   6   5   3      199.83      192.47      1.37 o 
   7   5   3       84.89       80.28      6.52 o 
   8   5   3       88.46      132.43     37.74 o 
   9   5   3       13.07       16.47     14.75 o 
  -5   6   3      182.94      155.08     19.21 o 
  -4   6   3      198.30      181.30     22.90 o 
  -3   6   3        6.63        9.81      1.72 o 
  -2   6   3       61.73       59.57      5.83 o 
  -1   6   3       27.61       38.24     21.01 o 
   0   6   3       43.02       42.16     13.77 o 
   1   6   3        3.21       17.50     20.59 o 
   2   6   3        0.77        6.86     33.28 o 
   3   6   3      206.57      211.68      2.06 o 
   4   6   3       17.26       30.53     40.83 o 
   5   6   3      274.04      275.50     18.53 o 
   6   6   3      104.03      120.08      4.46 o 
   7   6   3      224.41      272.07     39.46 o 
   8   6   3       69.06       72.05     39.80 o 
   9   6   3        0.09        3.43      7.20 o 
  -4   7   3       18.27       18.13     15.04 o 
  -3   7   3        0.04        1.86     10.66 o 
  -2   7   3      168.05      166.73      7.70 o 
  -1   7   3      124.96      116.79      5.82 o 
   0   7   3      365.20      404.16     38.08 o 
   1   7   3      171.09      210.66     37.05 o 
   2   7   3        0.21        3.09      9.26 o 
   3   7   3      119.08      115.28     12.35 o 
   4   7   3       70.96       75.82     33.97 o 
   5   7   3       80.69       75.14     45.97 o 
   6   7   3      120.98      113.56     49.75 o 
   7   7   3       60.18       62.78     17.50 o 
   8   7   3       26.32       47.00     37.05 o 
  -3   8   3        1.88        5.76      3.17 o 
  -2   8   3       33.23       38.36      5.61 o 
  -1   8   3      100.60      119.17     30.87 o 
   0   8   3      101.28       96.75     41.51 o 
   1   8   3      269.67      268.29      6.18 o 
   2   8   3       58.21       75.48     48.38 o 
   3   8   3        4.34        9.95     10.98 o 
   4   8   3       72.48       73.08     39.46 o 
   5   8   3       89.43       92.29     43.57 o 
   6   8   3       68.05       87.83     44.94 o 
   7   8   3        0.03        3.09      5.49 o 
  -2   9   3       22.25       25.35     21.18 o 
  -1   9   3        8.38       15.10     40.48 o 
   0   9   3       15.34       14.07     27.79 o 
   1   9   3        0.17        3.43     24.02 o 
   2   9   3        8.65       10.98     49.75 o 
   3   9   3        9.54        9.95      1.72 o 
   4   9   3       16.75       15.10     27.79 o 
   5   9   3       94.61       98.47     38.08 o 
   1  10   3       27.37       53.52     46.32 o 
   2  10   3       94.91      106.70     50.09 o 
   3  10   3       43.65       53.52     13.38 o 
   4  10   3        2.32        4.46      1.72 o 
  -1  -9   4        4.27        7.20     16.47 o 
   0  -9   4        4.32        9.26     40.48 o 
   1  -9   4      128.80      118.71      6.86 o 
  -4  -8   4        1.39        2.63      4.91 o 
  -3  -8   4        0.26        1.14      1.56 o 
  -2  -8   4        1.08        5.49     20.24 o 
  -1  -8   4        1.05        2.06      7.20 o 
   0  -8   4       17.76       16.81      3.43 o 
   1  -8   4       34.25       47.69     28.82 o 
   2  -8   4      255.89      269.32     18.87 o 
   3  -8   4      125.89      135.18     32.59 o 
   4  -8   4       11.55       11.66      5.49 o 
  -5  -7   4      104.61       93.66     36.37 o 
  -4  -7   4       53.57       55.42     10.80 o 
  -3  -7   4        0.12        3.82     22.02 o 
  -2  -7   4       55.13       66.02     11.48 o 
  -1  -7   4      200.92      205.17     21.27 o 
   0  -7   4      248.12      305.69     32.59 o 
   1  -7   4        0.66        3.43     10.98 o 
   2  -7   4        5.82       10.29     44.60 o 
   3  -7   4      101.92      102.58     10.29 o 
   4  -7   4        0.35        0.69      3.88 o 
  -6  -6   4       55.18       49.75     14.07 o 
  -5  -6   4       46.50       51.46     30.53 o 
  -4  -6   4      190.56      240.61     33.19 o 
  -3  -6   4       31.53       29.51     16.98 o 
  -2  -6   4        1.90        6.24      9.13 o 
  -1  -6   4      341.32      324.56     23.33 o 
   0  -6   4      678.18      709.50     44.60 o 
   1  -6   4      192.90      237.76     26.07 o 
   2  -6   4       12.76       16.81     20.24 o 
   3  -6   4       65.03       71.12     24.75 o 
   4  -6   4       27.09       36.66     19.17 o 
   5  -6   4       55.96       44.75      5.83 o 
  -6  -5   4      204.38      216.49     17.50 o 
  -5  -5   4        0.89        7.55     25.73 o 
  -4  -5   4       58.62       54.26      7.77 o 
  -3  -5   4       55.79       97.07     32.59 o 
  -2  -5   4       46.46       48.28     14.24 o 
  -1  -5   4      240.77      204.82     34.99 o 
   0  -5   4      219.26      212.03      0.34 o 
   1  -5   4      250.71      235.36      5.83 o 
   2  -5   4      114.92      108.39      7.04 o 
   3  -5   4      980.17     1184.55     38.04 o 
   4  -5   4       18.92       26.72      2.84 o 
   5  -5   4       22.82       68.55     17.59 o 
   6  -5   4       22.56       19.56     39.80 o 
  -7  -4   4       83.91       82.68     38.77 o 
  -6  -4   4      319.45      338.28     24.70 o 
  -5  -4   4       96.89       88.52      4.12 o 
  -4  -4   4       30.67       43.03     17.04 o 
  -3  -4   4      530.57      489.01     20.24 o 
  -2  -4   4     2253.36     2186.78     32.76 o 
  -1  -4   4       68.59       94.44     17.30 o 
   0  -4   4        6.72       10.98      7.55 o 
   1  -4   4       64.35      102.22     10.46 o 
   2  -4   4        0.39        2.47      5.06 o 
   3  -4   4      180.06      205.59     18.58 o 
   4  -4   4       22.04       43.86     12.70 o 
   5  -4   4      245.62      274.62      7.12 o 
   6  -4   4       39.03      102.82     23.78 o 
   7  -4   4        2.20        6.18     20.24 o 
  -7  -3   4        0.18       12.35     40.83 o 
  -6  -3   4       12.57       26.76     28.13 o 
  -5  -3   4        3.80       27.45     44.60 o 
  -4  -3   4       15.10       17.84     15.77 o 
  -3  -3   4      356.36      343.74     22.99 o 
  -2  -3   4     2430.40     2301.79     34.14 o 
  -1  -3   4        3.70       33.79     19.04 o 
   0  -3   4      141.74      149.93      7.89 o 
   1  -3   4      392.08      389.85     10.62 o 
   2  -3   4      698.98      654.16     14.75 o 
   3  -3   4      329.05      304.27      7.21 o 
   4  -3   4      230.03      243.32     16.56 o 
   5  -3   4       46.33       71.32     19.65 o 
   6  -3   4       13.43       34.97     19.28 o 
   7  -3   4       30.23       32.23     11.23 o 
   8  -3   4       39.31       49.55     29.28 o 
  -7  -2   4        0.25       10.98     20.59 o 
  -6  -2   4      120.15      123.17      1.72 o 
  -5  -2   4      215.32      228.84     12.69 o 
  -4  -2   4      120.17      137.32     29.51 o 
  -3  -2   4       55.42      129.00     23.22 o 
  -2  -2   4      430.94      385.90     31.22 o 
  -1  -2   4      832.77      825.69     17.49 o 
   0  -2   4      352.83      363.40     11.42 o 
   1  -2   4     3530.39     3326.48     40.48 o 
   2  -2   4     2493.17     2254.23     21.79 o 
   3  -2   4     2803.14     2763.06     22.32 o 
   4  -2   4     1131.57     1148.37      8.99 o 
   5  -2   4       42.45       32.35      4.31 o 
   6  -2   4       61.39       88.28     24.83 o 
   7  -2   4       92.65      101.66     14.41 o 
   8  -2   4       32.97       39.97     29.83 o 
   9  -2   4       38.70       35.99     19.51 o 
  -7  -1   4       14.62       18.53     33.28 o 
  -6  -1   4       87.80       85.43     25.73 o 
  -5  -1   4       68.60      111.16     18.18 o 
  -4  -1   4      400.89      377.21      6.06 o 
  -3  -1   4      193.40      230.61     23.40 o 
  -2  -1   4       47.32       58.62      9.38 o 
  -1  -1   4        3.42        4.12      4.37 o 
   0  -1   4      537.58      508.01     18.35 o 
   1  -1   4      702.75      806.72     20.24 o 
   2  -1   4     1230.63     1325.37     18.60 o 
   3  -1   4      670.98      722.46     16.11 o 
   4  -1   4      825.90      809.81     16.42 o 
   5  -1   4      153.22      165.97     20.09 o 
   6  -1   4      221.59      232.40     12.87 o 
   7  -1   4      583.51      642.26     47.86 o 
   8  -1   4       17.85       33.02      6.69 o 
   9  -1   4       12.23       24.06     19.32 o 
  -7   0   4        0.06       26.42     31.56 o 
  -6   0   4       23.26       24.02      9.26 o 
  -5   0   4      290.41      336.91     35.34 o 
  -4   0   4      412.92      373.43     26.96 o 
  -3   0   4      635.69      669.35     59.87 o 
  -2   0   4       82.63      100.73     11.66 o 
  -1   0   4       48.57       44.88     20.56 o 
   0   0   4      510.03      470.03      7.28 o 
   1   0   4      223.66      198.42     14.24 o 
   2   0   4     1678.39     1703.89     12.94 o 
   3   0   4      168.65      182.02     14.84 o 
   4   0   4      293.37      307.29     15.07 o 
   5   0   4      259.36      273.89      7.11 o 
   6   0   4      161.14      151.37     12.00 o 
   7   0   4      396.51      381.58     18.01 o 
   8   0   4      236.10      267.90     14.87 o 
   9   0   4       24.88       36.66     13.13 o 
  10   0   4        0.35        0.49      4.37 o 
  -7   1   4      165.42      172.92     28.48 o 
  -6   1   4       83.75      112.88     31.22 o 
  -5   1   4       36.57       47.69      5.49 o 
  -4   1   4       77.57       68.85      8.75 o 
  -3   1   4       55.65      107.90     26.56 o 
  -2   1   4       23.46       71.31     13.90 o 
  -1   1   4       15.57       40.14     18.84 o 
   0   1   4      144.53      150.14     16.28 o 
   1   1   4      908.06      936.98     16.33 o 
   2   1   4       89.91      117.09     28.94 o 
   3   1   4        2.32        4.61      1.83 o 
   4   1   4     1209.89     1135.12     33.19 o 
   5   1   4      118.94      135.40      4.80 o 
   6   1   4      334.92      381.17     49.75 o 
   7   1   4       11.94       85.77     40.48 o 
   8   1   4       90.08       92.29     10.98 o 
   9   1   4       44.67       42.65     26.63 o 
  10   1   4        4.31        6.19      4.46 o 
  -7   2   4      167.98      193.16     47.35 o 
  -6   2   4      308.34      265.55     16.81 o 
  -5   2   4       36.53       66.22     19.21 o 
  -4   2   4        2.04        6.46      3.11 o 
  -3   2   4      252.98      251.72     14.01 o 
  -2   2   4     2211.84     2226.19     21.61 o 
  -1   2   4     3425.18     3269.39     67.93 o 
   0   2   4       74.11       78.37      5.19 o 
   1   2   4       24.79       32.25     17.10 o 
   2   2   4      294.08      277.14     30.19 o 
   3   2   4       33.80       38.43     17.15 o 
   4   2   4      180.57      187.96     15.79 o 
   5   2   4      365.12      339.99     12.38 o 
   6   2   4     1843.70     1794.69     11.32 o 
   7   2   4       91.98      135.52     32.59 o 
   8   2   4       79.54      102.93     46.32 o 
   9   2   4       23.66       39.11     15.10 o 
  10   2   4       32.70       41.17     15.78 o 
  -7   3   4       50.66       39.46     36.37 o 
  -6   3   4      101.81       95.04     43.92 o 
  -5   3   4      248.23      275.16     13.38 o 
  -4   3   4      111.37      153.21     26.71 o 
  -3   3   4       88.62      110.57     18.72 o 
  -2   3   4      974.26     1040.85     19.98 o 
  -1   3   4     2653.43     2760.16     48.03 o 
   0   3   4      631.63      624.56     14.92 o 
   1   3   4      262.42      263.75      6.89 o 
   2   3   4        8.44       12.69      4.12 o 
   3   3   4       72.44       67.25     25.73 o 
   4   3   4       84.04       85.43      1.72 o 
   5   3   4      183.66      156.54      7.59 o 
   6   3   4      501.44      424.74      1.72 o 
   7   3   4      254.15      231.58     19.90 o 
   8   3   4       65.72       71.02     13.38 o 
   9   3   4       78.14       84.06     45.97 o 
  10   3   4      129.54      129.34      3.43 o 
  -6   4   4        1.56        6.52     20.24 o 
  -5   4   4        0.70        1.03      1.72 o 
  -4   4   4        3.69        5.14      4.63 o 
  -3   4   4      125.06      122.40     10.98 o 
  -2   4   4      132.20      161.64     15.27 o 
  -1   4   4      188.81      187.62     11.49 o 
   0   4   4      961.84      920.86     21.57 o 
   1   4   4      525.61      525.22     29.16 o 
   2   4   4     5124.41     4779.45     73.42 o 
   3   4   4      161.10      178.75     14.75 o 
   4   4   4      126.28      143.07     12.01 o 
   5   4   4        0.90       22.94     21.98 o 
   6   4   4      134.61      139.98     20.59 o 
   7   4   4       21.00       52.15     46.32 o 
   8   4   4       26.81       30.53     33.28 o 
   9   4   4        0.39        2.40     14.75 o 
  10   4   4       76.13       89.20     34.99 o 
  -6   5   4        9.28       14.07     14.75 o 
  -5   5   4        7.24       12.69     31.22 o 
  -4   5   4        5.00       11.13     15.43 o 
  -3   5   4      396.30      363.63     13.81 o 
  -2   5   4       64.29       60.03      4.80 o 
  -1   5   4        3.73       11.86     22.25 o 
   0   5   4       13.98       22.99     13.38 o 
   1   5   4      121.30      130.72     17.50 o 
   2   5   4      552.51      534.53     28.82 o 
   3   5   4      769.94      708.75      3.60 o 
   4   5   4     1112.59     1175.07     31.91 o 
   5   5   4      192.44      247.37     27.45 o 
   6   5   4       49.35       41.17     45.97 o 
   7   5   4      190.33      228.50     45.29 o 
   8   5   4      198.50      199.33     15.10 o 
   9   5   4       16.22       17.84     45.97 o 
  -5   6   4        0.29        0.69      1.72 o 
  -4   6   4       69.44       55.26      7.03 o 
  -3   6   4      216.26      188.75     22.47 o 
  -2   6   4       29.37       46.40     22.97 o 
  -1   6   4        0.01        0.97      8.25 o 
   0   6   4      438.24      443.99     21.02 o 
   1   6   4      428.66      429.12     26.93 o 
   2   6   4        6.09       31.22     49.06 o 
   3   6   4       93.41      138.95     27.79 o 
   4   6   4       43.82       36.37      9.61 o 
   5   6   4        0.33        0.69      5.49 o 
   6   6   4        1.18        1.72      1.72 o 
   7   6   4       29.29       24.36      4.12 o 
   8   6   4      136.29      177.72     41.17 o 
   9   6   4       59.46       44.94      4.12 o 
  -4   7   4       30.16       35.03     10.78 o 
  -3   7   4      102.90      113.92     19.78 o 
  -2   7   4      103.34      110.65     18.53 o 
  -1   7   4       95.35      153.69     16.81 o 
   0   7   4      200.63      215.52      7.03 o 
   1   7   4      557.09      572.61     29.51 o 
   2   7   4      624.64      615.50     47.00 o 
   3   7   4       55.87       67.93     31.91 o 
   4   7   4        4.49        5.49      1.72 o 
   5   7   4       26.33       44.26     15.44 o 
   6   7   4       58.50       72.73     25.05 o 
   7   7   4        9.82       13.04      9.26 o 
   8   7   4       15.49       33.28     29.85 o 
  -3   8   4        2.55        5.31      9.77 o 
  -2   8   4        5.65       15.25     12.83 o 
  -1   8   4        0.59        0.69      1.21 o 
   0   8   4        5.24       13.04     40.48 o 
   1   8   4        2.80        5.15     22.30 o 
   2   8   4      104.02      107.04     39.80 o 
   3   8   4      117.08      124.20     15.78 o 
   4   8   4       23.79       33.62      5.83 o 
   5   8   4        2.20        6.86     20.24 o 
   7   8   4       46.02       40.48     50.09 o 
  -1   9   4       66.30       66.90     39.46 o 
   0   9   4       19.36       22.64     15.10 o 
   1   9   4        9.52        8.92      0.34 o 
   2   9   4        0.08        1.03      5.49 o 
   3   9   4        0.88        1.03      3.43 o 
   4   9   4        4.58        5.49     16.47 o 
   5   9   4        0.83        0.00      3.43 o 
   1  10   4       35.21       42.89     40.83 o 
   2  10   4        0.08        0.34     10.98 o 
   3  10   4       88.39       83.37      2.74 o 
   4  10   4        4.00        5.83      7.20 o 
  -2  -8   5       20.37       41.17     44.60 o 
  -1  -8   5        2.20        4.46     14.75 o 
   0  -8   5        0.10        1.37      5.49 o 
   1  -8   5        9.92       12.35     16.47 o 
   2  -8   5       36.46       36.37     17.15 o 
   3  -8   5      143.79      135.52     24.36 o 
  -4  -7   5      126.05      126.94     37.74 o 
  -3  -7   5      176.92      182.87      2.40 o 
  -2  -7   5       26.06       44.94     46.66 o 
  -1  -7   5        0.02        4.46     16.47 o 
   0  -7   5       79.67      118.71     27.79 o 
   1  -7   5      146.50      145.47     21.61 o 
   2  -7   5      117.97      122.48     34.65 o 
   3  -7   5       59.94       55.58     34.31 o 
   4  -7   5      150.49      178.02     28.30 o 
   5  -7   5       57.50       68.27     37.40 o 
  -5  -6   5       75.32       88.52     34.65 o 
  -4  -6   5       15.55       19.21      2.06 o 
  -3  -6   5       10.72        8.92     29.51 o 
  -2  -6   5      126.38      137.23      5.49 o 
  -1  -6   5       30.73       44.60     18.87 o 
   0  -6   5        9.32       10.98     41.17 o 
   1  -6   5       61.07       67.25      2.74 o 
   2  -6   5      557.54      538.30     32.59 o 
   3  -6   5      195.52      216.47     29.46 o 
   4  -6   5       14.41       18.30     16.57 o 
   5  -6   5       18.21       27.47      5.18 o 
   6  -6   5       35.55       50.43     25.05 o 
  -6  -5   5       77.77       81.65     34.65 o 
  -5  -5   5      393.19      390.09     12.69 o 
  -4  -5   5       79.30       92.36     21.67 o 
  -3  -5   5        5.29        7.07      3.66 o 
  -2  -5   5        0.13        0.87      6.79 o 
  -1  -5   5        3.83        8.92     44.60 o 
   0  -5   5       60.73       92.63     40.14 o 
   1  -5   5       17.60       19.56      5.15 o 
   2  -5   5      217.41      210.52     28.99 o 
   3  -5   5      239.91      286.28     11.32 o 
   4  -5   5        5.55        9.41      8.07 o 
   5  -5   5      386.64      352.71     13.04 o 
   6  -5   5      243.04      232.96     20.93 o 
   7  -5   5       94.35       90.23     16.47 o 
  -6  -4   5       17.33       23.33     51.12 o 
  -5  -4   5      137.76      133.46     14.41 o 
  -4  -4   5      180.33      174.25     22.99 o 
  -3  -4   5      322.08      363.53     18.84 o 
  -2  -4   5      793.26      744.75     22.84 o 
  -1  -4   5      583.92      567.44     17.94 o 
   0  -4   5      286.58      293.68      9.26 o 
   1  -4   5        3.54        9.81      3.43 o 
   2  -4   5       68.16       61.76      3.75 o 
   3  -4   5       29.96       45.69     16.23 o 
   4  -4   5       62.56       56.61      0.86 o 
   5  -4   5        0.46       14.40     13.88 o 
   6  -4   5      250.55      275.50     20.93 o 
   7  -4   5      176.81      161.59      6.18 o 
   8  -4   5       20.41       31.56     26.07 o 
  -6  -3   5       88.51       78.91     48.03 o 
  -5  -3   5        3.73        8.58      5.83 o 
  -4  -3   5       79.83       83.60      9.35 o 
  -3  -3   5       70.28       64.37      2.57 o 
  -2  -3   5      755.21      658.86     11.66 o 
  -1  -3   5     2183.48     2073.07     12.31 o 
   0  -3   5     1439.49     1302.73     34.93 o 
   1  -3   5      281.12      277.83     12.01 o 
   2  -3   5       12.76       15.92      6.02 o 
   3  -3   5     1124.56     1053.13     14.92 o 
   4  -3   5     1365.59     1423.85     14.65 o 
   5  -3   5      252.98      254.26     10.13 o 
   6  -3   5       44.88       96.06     15.10 o 
   7  -3   5       26.11       32.94      4.12 o 
   8  -3   5        0.03        1.72      3.77 o 
  -7  -2   5      210.89      201.05      3.77 o 
  -6  -2   5      167.22      154.39      2.74 o 
  -5  -2   5       10.62       16.13     16.47 o 
  -4  -2   5      222.46      209.10      5.32 o 
  -3  -2   5      323.26      367.60     23.40 o 
  -2  -2   5      216.25      236.67     13.21 o 
  -1  -2   5      578.27      590.39     22.49 o 
   0  -2   5     1091.65     1072.82     43.26 o 
   1  -2   5      738.02      711.73      9.58 o 
   2  -2   5      110.08      102.95      6.69 o 
   3  -2   5      297.97      292.84      6.25 o 
   4  -2   5      986.31      882.29     64.80 o 
   5  -2   5      350.31      323.43     30.51 o 
   6  -2   5      179.11      170.51      2.40 o 
   7  -2   5        4.60       20.93     16.81 o 
   8  -2   5        8.76       10.98     11.32 o 
   9  -2   5       32.79       36.37     28.82 o 
  -7  -1   5       94.30      121.80     31.56 o 
  -6  -1   5       47.98       55.24     15.78 o 
  -5  -1   5      140.03      175.32     31.91 o 
  -4  -1   5       60.39      140.95     34.28 o 
  -3  -1   5      738.31      664.32     30.02 o 
  -2  -1   5     1581.25     1562.41     16.66 o 
  -1  -1   5       11.20       22.22     19.49 o 
   0  -1   5      309.00      301.30     18.75 o 
   1  -1   5        1.28       13.81     15.87 o 
   2  -1   5      503.56      534.87     13.04 o 
   3  -1   5      193.45      227.78     19.91 o 
   4  -1   5       82.03      108.16      6.85 o 
   5  -1   5      805.43      729.59      5.46 o 
   6  -1   5      148.49      167.77     32.75 o 
   7  -1   5       73.86       96.21     18.53 o 
   8  -1   5        7.11       20.93     26.42 o 
   9  -1   5      110.57      142.04     34.65 o 
  -7   0   5        2.40        9.95     37.05 o 
  -6   0   5        8.43       31.22     42.89 o 
  -5   0   5       23.36       16.47      9.26 o 
  -4   0   5        1.35        9.15     14.05 o 
  -3   0   5       17.68       48.99     21.70 o 
  -2   0   5      598.45      578.06     28.67 o 
  -1   0   5     1246.60     1241.23     30.81 o 
   0   0   5       31.39       29.55      2.69 o 
   1   0   5      145.34      136.73     21.24 o 
   2   0   5     3159.70     2948.00     10.05 o 
   3   0   5     1659.12     1738.12     33.45 o 
   4   0   5      938.24     1082.52     27.15 o 
   5   0   5       31.84       23.90      6.93 o 
   6   0   5       85.44       86.11     21.59 o 
   7   0   5       52.15       52.57     29.68 o 
   8   0   5       11.85       30.15      9.53 o 
   9   0   5       18.19       33.62     32.59 o 
  10   0   5       32.82       31.22      2.74 o 
  -7   1   5       27.64       30.53      5.83 o 
  -6   1   5      150.68      204.82     37.40 o 
  -5   1   5      144.33      178.41     38.43 o 
  -4   1   5       34.56      126.20     30.99 o 
  -3   1   5        0.60       18.90     19.07 o 
  -2   1   5       40.32       56.09     25.44 o 
  -1   1   5       67.76       52.66      8.34 o 
   0   1   5       28.79       27.47      3.75 o 
   1   1   5      134.04      131.99      5.38 o 
   2   1   5      755.46      833.27     25.13 o 
   3   1   5      727.19      749.42     27.52 o 
   4   1   5      419.83      392.80     16.67 o 
   5   1   5        4.95       17.24      4.84 o 
   6   1   5      822.13      722.39     10.02 o 
   7   1   5      669.13      534.25      4.46 o 
   8   1   5      261.19      240.94     22.30 o 
   9   1   5        5.14       22.21     28.88 o 
  10   1   5        3.84        5.15     10.98 o 
  -6   2   5       66.28       68.62     21.61 o 
  -5   2   5      421.07      424.06     23.67 o 
  -4   2   5      659.17      618.28     11.38 o 
  -3   2   5      375.82      353.08     24.36 o 
  -2   2   5      145.32      155.50     10.82 o 
  -1   2   5     1599.02     1611.32     32.08 o 
   0   2   5      471.57      517.16     18.10 o 
   1   2   5      335.84      320.18      7.94 o 
   2   2   5      420.04      386.13     16.39 o 
   3   2   5      249.29      273.71     13.38 o 
   4   2   5       11.43       14.29     18.79 o 
   5   2   5      249.83      261.35     17.39 o 
   6   2   5       62.13      136.21     50.43 o 
   7   2   5      931.33      895.46     46.66 o 
   8   2   5      490.64      406.22      2.74 o 
   9   2   5       87.29       72.39     36.37 o 
  10   2   5        2.05        4.12      4.37 o 
  -6   3   5       88.85       84.74     10.29 o 
  -5   3   5      128.73      183.55     16.13 o 
  -4   3   5       29.56       44.25     11.68 o 
  -3   3   5      131.86      152.45     30.88 o 
  -2   3   5       77.19       91.26     10.19 o 
  -1   3   5      278.68      256.32     16.13 o 
   0   3   5      329.85      305.65     12.97 o 
   1   3   5     1185.50     1157.16     10.96 o 
   2   3   5      532.69      477.48     25.98 o 
   3   3   5       65.18       74.45     35.68 o 
   4   3   5      242.58      279.62     47.35 o 
   5   3   5       64.56       84.47     15.43 o 
   6   3   5      305.24      280.99     12.01 o 
   7   3   5        7.64       56.61     15.10 o 
   8   3   5       38.97       47.00     45.63 o 
   9   3   5      115.26      127.29     50.43 o 
  10   3   5        6.12        6.52     14.75 o 
  -6   4   5      191.11      192.47     13.04 o 
  -5   4   5       31.99       36.37     42.89 o 
  -4   4   5        2.97        8.32      5.67 o 
  -3   4   5       45.47       54.16     30.24 o 
  -2   4   5      292.58      314.22     13.47 o 
  -1   4   5      155.87      151.42     12.14 o 
   0   4   5       31.73       85.42     30.67 o 
   1   4   5      539.24      513.37      8.61 o 
   2   4   5      239.09      302.94     26.08 o 
   3   4   5      216.37      265.89     41.86 o 
   4   4   5      199.34      238.10     23.33 o 
   5   4   5      707.50      650.32      7.88 o 
   6   4   5      331.37      296.08      6.18 o 
   7   4   5       19.83       25.39     10.98 o 
   8   4   5      111.82      110.13     48.03 o 
   9   4   5        2.42        2.06      3.77 o 
  10   4   5       20.96       38.08     37.40 o 
  -5   5   5       23.41       24.02      5.83 o 
  -4   5   5      122.09      127.31     14.87 o 
  -3   5   5      326.70      298.46     16.98 o 
  -2   5   5      283.41      327.48     25.72 o 
  -1   5   5      308.61      277.28      5.32 o 
   0   5   5        0.49        7.08     21.14 o 
   1   5   5       83.68      100.77      6.89 o 
   2   5   5       48.37       70.33     39.80 o 
   3   5   5       10.07       22.63     15.93 o 
   4   5   5       62.53       78.22     26.07 o 
   5   5   5      140.01      130.03     42.20 o 
   6   5   5      483.06      442.93     38.43 o 
   7   5   5       75.95       70.33      5.15 o 
   8   5   5       44.36       66.90     47.00 o 
   9   5   5        1.22        3.43      9.26 o 
  -4   6   5       31.07       43.57     35.34 o 
  -3   6   5       36.58       49.25     19.66 o 
  -2   6   5      123.65      176.51     26.64 o 
  -1   6   5      356.56      381.34     17.19 o 
   0   6   5      271.28      273.50      3.43 o 
   1   6   5        3.94        9.61      9.26 o 
   2   6   5      686.80      745.87     44.60 o 
   3   6   5     2135.43     2031.08     18.18 o 
   4   6   5       15.35       38.46     28.72 o 
   5   6   5       65.41       78.22     51.12 o 
   6   6   5        0.06        2.06     45.97 o 
   7   6   5        0.62        0.34      1.72 o 
   8   6   5        0.42        3.09      5.49 o 
   9   6   5        1.44        3.09      3.77 o 
  -3   7   5        0.97        3.42     16.72 o 
  -2   7   5       51.27       71.24     24.10 o 
  -1   7   5       99.22      113.65     22.15 o 
   0   7   5       68.68       78.43     24.94 o 
   1   7   5      103.95      132.09     50.43 o 
   2   7   5       29.73       48.03     28.13 o 
   3   7   5      480.66      514.29     39.11 o 
   4   7   5      314.71      307.41     12.01 o 
   5   7   5      176.98      163.65      2.74 o 
   7   7   5        4.69       11.66     44.26 o 
   8   7   5        6.24        5.15     45.97 o 
  -2   8   5       18.13       20.59     10.13 o 
  -1   8   5        1.71        2.88      3.11 o 
   0   8   5       19.62       18.53      5.83 o 
   1   8   5       30.75       34.99     31.91 o 
   2   8   5        0.69        6.86     24.02 o 
   3   8   5        3.74        5.49      1.72 o 
   4   8   5       42.46       61.41     35.34 o 
   5   8   5       17.36       40.14     37.05 o 
   7   8   5        5.60       13.72     45.97 o 
  -1   9   5        0.38        3.09      9.26 o 
   0   9   5        1.60        3.77      9.26 o 
   1   9   5       93.53      101.55     31.22 o 
   2   9   5       88.36       81.31     11.66 o 
   3   9   5        6.26        4.46      1.72 o 
   4   9   5       16.34       25.39     15.10 o 
   5   9   5        4.66        4.80      9.26 o 
  -1  -8   6      191.96      170.51     42.20 o 
   0  -8   6       60.09       69.65     18.87 o 
   1  -8   6        6.05       11.32     29.51 o 
   2  -8   6        1.77        1.03      3.43 o 
  -3  -7   6        9.34       12.69      1.72 o 
  -2  -7   6      193.67      247.71     35.68 o 
  -1  -7   6      204.28      192.13     14.41 o 
   0  -7   6      151.73      137.23     17.84 o 
   1  -7   6       23.85       31.22     18.53 o 
   2  -7   6      122.35      112.88     23.67 o 
   3  -7   6      175.04      199.68     41.17 o 
   4  -7   6      129.88      153.70     22.13 o 
  -4  -6   6       45.45       61.07     28.13 o 
  -3  -6   6        6.64       13.72     22.30 o 
  -2  -6   6       14.93       18.18      2.06 o 
  -1  -6   6        2.22        6.18     25.73 o 
   0  -6   6        0.09        2.74     13.04 o 
   1  -6   6       58.18       74.79     33.28 o 
   2  -6   6       15.03       18.53     26.76 o 
   3  -6   6      345.67      327.95      7.51 o 
   4  -6   6      309.39      258.41     19.90 o 
   5  -6   6      113.62       95.20     14.73 o 
   6  -6   6        2.35        2.06      9.26 o 
  -4  -5   6      144.45      184.24     22.64 o 
  -3  -5   6      185.21      163.65      1.03 o 
  -2  -5   6       94.37      142.72     46.32 o 
  -1  -5   6        7.67        8.92      3.77 o 
   0  -5   6       65.39       64.84      7.20 o 
   1  -5   6      244.42      280.65     11.66 o 
   2  -5   6        7.44       10.74      7.10 o 
   3  -5   6       16.66       31.40     18.01 o 
   4  -5   6      311.92      304.45     19.85 o 
   5  -5   6      115.51      114.72      4.98 o 
   6  -5   6        0.04        0.69      3.77 o 
   7  -5   6       20.55       33.62     35.34 o 
  -4  -4   6       10.43       24.70     34.31 o 
  -3  -4   6       80.86       86.46     40.48 o 
  -2  -4   6       34.73       32.94     26.76 o 
  -1  -4   6      103.19      131.75     47.69 o 
   0  -4   6       80.17      131.75     48.38 o 
   1  -4   6      551.20      582.22     41.17 o 
   2  -4   6      271.24      327.34     29.39 o 
   3  -4   6       71.94       88.17      8.23 o 
   4  -4   6       35.86       33.55     10.96 o 
   5  -4   6       50.81       57.21     24.27 o 
   6  -4   6       41.41       40.14     25.05 o 
   7  -4   6      117.27      107.73      2.40 o 
   8  -4   6       48.42       49.06      6.86 o 
  -6  -3   6      137.90      189.04     27.79 o 
  -5  -3   6      431.41      406.22     26.07 o 
  -4  -3   6       87.35       90.66     10.99 o 
  -3  -3   6        8.18       13.38     14.75 o 
  -2  -3   6       10.02       18.18     29.85 o 
  -1  -3   6        2.76       23.33     31.56 o 
   0  -3   6      156.51      157.66     20.24 o 
   1  -3   6      320.68      355.05     21.10 o 
   2  -3   6      996.37      970.64     11.23 o 
   3  -3   6     1001.50      941.46     11.97 o 
   4  -3   6      383.21      423.38     21.96 o 
   5  -3   6       37.77       44.61      2.06 o 
   6  -3   6      196.26      258.34     48.72 o 
   7  -3   6      153.12      128.66      8.23 o 
   8  -3   6       53.17       45.63     26.76 o 
  -6  -2   6       46.05       52.84     27.10 o 
  -5  -2   6      322.65      358.53     40.83 o 
  -4  -2   6      322.18      333.03     16.67 o 
  -3  -2   6       39.53       49.56     24.50 o 
  -2  -2   6      188.76      173.35     21.27 o 
  -1  -2   6     2405.80     2324.42     18.87 o 
   0  -2   6      137.81      164.83     29.68 o 
   1  -2   6       24.72       33.62     13.13 o 
   2  -2   6       74.18      100.44     23.50 o 
   3  -2   6       80.13       90.75     12.00 o 
   4  -2   6        0.23       18.51     10.60 o 
   5  -2   6       48.03       39.62     31.22 o 
   6  -2   6      127.75      160.91     45.29 o 
   7  -2   6       97.39      133.12      8.58 o 
   8  -2   6       17.36       19.90      8.23 o 
   9  -2   6        2.73        2.74      5.49 o 
  -6  -1   6       36.33       38.43      1.03 o 
  -5  -1   6       98.15       92.98     22.64 o 
  -4  -1   6       37.41       40.87      6.00 o 
  -3  -1   6      181.58      186.70      5.21 o 
  -2  -1   6      155.41      183.82     17.67 o 
  -1  -1   6     3261.92     3124.83     27.63 o 
   0  -1   6      938.70     1018.16     24.53 o 
   1  -1   6      351.72      373.69     20.30 o 
   2  -1   6        5.77       10.98     18.88 o 
   3  -1   6      435.78      430.93      8.48 o 
   4  -1   6      253.48      290.67     21.95 o 
   5  -1   6      175.53      237.16     31.31 o 
   6  -1   6        6.38       15.44      9.95 o 
   7  -1   6       34.30       42.20      1.37 o 
   8  -1   6        0.06        6.18     22.30 o 
   9  -1   6        0.50        1.37      7.20 o 
  -6   0   6       32.32       47.00     25.39 o 
  -5   0   6        0.66        5.83     13.04 o 
  -4   0   6       53.56       47.12     26.29 o 
  -3   0   6       10.66       26.59     10.06 o 
  -2   0   6       34.30       45.58     12.71 o 
  -1   0   6       24.87       68.71     22.47 o 
   0   0   6      579.71      548.82     10.22 o 
   1   0   6      654.48      618.42     91.82 o 
   2   0   6      397.11      371.52     28.09 o 
   3   0   6      210.74      205.21     22.99 o 
   4   0   6      778.37      957.02     22.80 o 
   5   0   6      508.73      457.45      8.58 o 
   6   0   6       78.45       95.38     10.98 o 
   7   0   6        0.32        2.74     42.54 o 
   8   0   6       12.60       23.33     31.56 o 
   9   0   6       11.18       11.32     48.03 o 
  -6   1   6       49.11       40.83     14.07 o 
  -5   1   6        8.93       15.44      9.26 o 
  -4   1   6       39.10       42.22     11.49 o 
  -3   1   6      616.87      641.08     25.78 o 
  -2   1   6      398.41      412.25     20.41 o 
  -1   1   6       49.23      106.26     19.29 o 
   0   1   6      125.49      118.83      3.69 o 
   1   1   6        5.68        7.05      3.26 o 
   2   1   6      760.98      699.10     23.48 o 
   3   1   6      873.89      822.24     37.72 o 
   4   1   6      684.47      655.87     55.93 o 
   5   1   6      726.13      732.37     22.46 o 
   6   1   6      303.18      376.02     46.66 o 
   7   1   6       13.87       16.81      0.34 o 
   8   1   6      277.47      317.70     24.70 o 
   9   1   6       51.09       68.62     43.23 o 
  10   1   6       52.97       58.32     34.31 o 
  -6   2   6        5.84        9.61      9.26 o 
  -5   2   6        0.08        6.18     49.75 o 
  -4   2   6       40.45       69.31     27.17 o 
  -3   2   6      141.83      131.99     16.98 o 
  -2   2   6      676.56      678.83     30.58 o 
  -1   2   6      670.35      674.85     12.45 o 
   0   2   6      203.86      211.62     15.06 o 
   1   2   6       10.86       16.65      4.35 o 
   2   2   6      163.86      163.11     29.68 o 
   3   2   6     1563.28     1660.42     24.49 o 
   4   2   6      589.70      509.55     34.76 o 
   5   2   6       38.61       35.67      9.33 o 
   6   2   6        2.14        4.12      2.67 o 
   7   2   6        2.44       31.56     34.91 o 
   8   2   6       49.58       74.79     16.47 o 
   9   2   6       73.61       85.43      7.55 o 
  10   2   6       40.40       53.86     33.97 o 
  -5   3   6       78.83      107.73     17.50 o 
  -4   3   6       65.14       63.91     18.73 o 
  -3   3   6       68.48       73.08     15.49 o 
  -2   3   6       77.08       86.86     20.91 o 
  -1   3   6       33.07       53.76     16.12 o 
   0   3   6      107.77      126.31     16.07 o 
   1   3   6       15.82       18.75     14.70 o 
   2   3   6      350.76      375.29     20.83 o 
   3   3   6      290.53      287.11     16.64 o 
   4   3   6      163.72      174.11      6.73 o 
   5   3   6      231.97      273.41     12.86 o 
   6   3   6       75.86       93.66      3.09 o 
   7   3   6      244.77      258.00     14.07 o 
   8   3   6        9.68       44.26     16.81 o 
  10   3   6        5.15        7.55     50.09 o 
  -5   4   6      119.78      103.96     18.53 o 
  -4   4   6      106.37      136.44     17.73 o 
  -3   4   6      171.19      153.46     13.56 o 
  -2   4   6       36.40       36.84     29.64 o 
  -1   4   6      135.86      140.94     20.76 o 
   0   4   6      597.43      560.84     26.33 o 
   1   4   6       44.37       51.59      5.69 o 
   2   4   6       26.60       24.40      3.96 o 
   3   4   6      198.11      241.32     29.33 o 
   4   4   6       87.51       96.75     14.75 o 
   5   4   6       30.27       39.80     13.04 o 
   6   4   6        2.55       20.24     31.56 o 
   7   4   6      648.36      655.64     21.27 o 
   8   4   6      142.45      190.41     17.50 o 
   9   4   6        0.07        2.06     20.24 o 
  -4   5   6       83.65       98.40      7.42 o 
  -3   5   6       26.65       33.09     11.54 o 
  -2   5   6        0.15        1.62      3.36 o 
  -1   5   6      211.62      241.63     14.75 o 
   0   5   6      773.66      791.09     23.85 o 
   1   5   6      108.00      121.14     21.90 o 
   2   5   6       39.38       75.82     42.54 o 
   3   5   6       86.96       96.58     25.95 o 
   4   5   6       64.73       78.57     35.68 o 
   5   5   6        2.12        7.89      9.26 o 
   6   5   6        6.27       21.96     35.34 o 
   7   5   6       43.28       36.37     21.27 o 
   8   5   6       71.15       81.31     31.91 o 
   9   5   6       38.34       53.52     15.10 o 
  -4   6   6        6.27        6.18     18.53 o 
  -3   6   6        5.86       10.48     18.81 o 
  -2   6   6       53.47       56.26      9.90 o 
  -1   6   6       74.41       94.21     20.80 o 
   0   6   6      152.65      183.79     26.59 o 
   1   6   6      671.74      599.03      0.34 o 
   2   6   6      677.86      654.27     45.29 o 
   3   6   6      332.06      337.60     26.76 o 
   4   6   6        9.23       14.41      5.09 o 
   5   6   6      224.70      289.91     38.43 o 
   7   6   6        3.07       25.05     29.85 o 
   8   6   6       10.48        5.83      7.20 o 
   9   6   6       28.35       26.07     10.98 o 
  -3   7   6       10.19       16.69     28.62 o 
  -2   7   6      184.44      199.45     19.53 o 
  -1   7   6       25.36       22.30      4.63 o 
   0   7   6        1.44        3.49      3.50 o 
   1   7   6        7.33        8.23     38.77 o 
   2   7   6       86.48      109.79     49.06 o 
   3   7   6        0.32        3.09     39.11 o 
   4   7   6        0.66        3.43     31.22 o 
   5   7   6      138.51      153.70      7.55 o 
   7   7   6        2.27       25.05     26.07 o 
   8   7   6       13.97       14.07      3.77 o 
  -1   8   6       57.60       56.84     12.35 o 
   0   8   6       63.15       76.85     50.09 o 
   1   8   6       21.67       31.56     44.60 o 
   2   8   6       64.49       70.33     37.40 o 
   3   8   6       15.55       17.15      9.61 o 
   4   8   6       91.61       84.06     36.71 o 
   5   8   6       12.78       14.41     16.47 o 
   7   8   6        8.21       11.66     25.73 o 
   0   9   6       64.06       60.73      2.74 o 
   1   9   6        3.43        6.52     10.98 o 
   2   9   6       36.37       36.02      2.06 o 
   3   9   6       83.58       81.31      8.23 o 
   4   9   6       18.44       22.99     39.11 o 
   5   9   6        1.21        7.89     22.30 o 
  -1  -7   7       79.47       95.72     51.12 o 
   0  -7   7      122.57      128.66      7.89 o 
   1  -7   7      147.86      161.59     31.56 o 
   2  -7   7       81.81       86.46     22.99 o 
   3  -7   7        0.04        1.03      3.77 o 
  -3  -6   7       16.57       22.64      7.89 o 
  -2  -6   7       42.97       48.03     14.41 o 
  -1  -6   7      205.43      245.65     25.73 o 
   0  -6   7      125.14      125.91     29.16 o 
   1  -6   7       38.63       49.75     48.38 o 
   2  -6   7        0.02        1.37      7.20 o 
   3  -6   7       21.02       18.60      2.05 o 
   4  -6   7      140.36      152.85     22.63 o 
   5  -6   7       71.57       81.78     14.74 o 
  -4  -5   7       26.01       30.88     29.51 o 
  -3  -5   7       16.70       21.61     37.05 o 
  -2  -5   7      104.13      158.85     37.74 o 
  -1  -5   7       55.18      129.69     42.89 o 
   0  -5   7       81.30       91.60      9.26 o 
   1  -5   7        2.18        5.49     45.97 o 
   2  -5   7       69.77       81.19     22.23 o 
   3  -5   7      106.92      123.82     19.56 o 
   4  -5   7       58.03       73.61     14.24 o 
   5  -5   7      171.20      193.10     29.20 o 
   6  -5   7       66.83       52.15      1.72 o 
  -4  -4   7      148.42      170.17     24.70 o 
  -3  -4   7       40.06       44.94     22.64 o 
  -2  -4   7       16.35       27.79     15.10 o 
  -1  -4   7       67.68       67.25      5.49 o 
   0  -4   7       11.28       11.32      1.03 o 
   1  -4   7        4.11        6.52      7.20 o 
   2  -4   7       36.41       34.97      6.37 o 
   3  -4   7      680.08      681.19     19.49 o 
   4  -4   7      490.95      477.27     18.70 o 
   5  -4   7       27.93       35.27     14.76 o 
   6  -4   7        1.17        1.03      5.83 o 
   7  -4   7       13.11       17.15     16.81 o 
  -4  -3   7      441.37      431.60     49.40 o 
  -3  -3   7      183.26      199.68     24.70 o 
  -2  -3   7       31.78       53.86     37.74 o 
  -1  -3   7      117.20      108.76      9.95 o 
   0  -3   7       11.58        7.20      4.72 o 
   1  -3   7        8.57       31.78     12.85 o 
   2  -3   7        2.26       14.67     17.24 o 
   3  -3   7      157.75      217.67     25.37 o 
   4  -3   7      640.19      627.77     15.61 o 
   5  -3   7      251.44      316.95     27.04 o 
   6  -3   7       50.92       62.10     41.51 o 
   7  -3   7      102.12      150.96     31.91 o 
   8  -3   7      103.33      125.23      7.89 o 
  -4  -2   7      157.39      161.94     16.13 o 
  -3  -2   7      253.46      292.31     38.77 o 
  -2  -2   7      601.01      577.07     28.48 o 
  -1  -2   7      168.50      206.88     18.87 o 
   0  -2   7      146.49      170.04     11.66 o 
   1  -2   7      323.02      332.13     14.71 o 
   2  -2   7       67.06       95.82     25.73 o 
   3  -2   7        5.15       16.13     19.10 o 
   4  -2   7        0.17        5.77     15.58 o 
   5  -2   7       80.10       80.97     24.02 o 
   6  -2   7        0.60        7.89     27.79 o 
   7  -2   7      175.43      198.30     30.88 o 
   8  -2   7      210.76      171.20     14.41 o 
   9  -2   7       34.60       41.86     50.78 o 
  -4  -1   7       22.54       41.51     43.57 o 
  -3  -1   7        0.96       16.81     24.36 o 
  -2  -1   7      434.06      434.69     20.93 o 
  -1  -1   7       20.06       28.13     14.41 o 
   0  -1   7      356.05      330.39     12.01 o 
   1  -1   7      749.99      740.39      7.50 o 
   2  -1   7      905.79     1093.42     27.53 o 
   3  -1   7      298.53      354.02     24.11 o 
   4  -1   7      170.72      162.54     16.78 o 
   5  -1   7      640.98      641.46     14.23 o 
   6  -1   7      207.04      183.89     34.65 o 
   7  -1   7       62.78       76.85      8.92 o 
   8  -1   7       36.03       37.05      5.15 o 
   9  -1   7       13.61       16.47     29.85 o 
  -5   0   7      104.21      125.23     49.40 o 
  -4   0   7       41.62       45.25     12.18 o 
  -3   0   7       75.27      101.55     50.09 o 
  -2   0   7      232.63      245.65     17.15 o 
  -1   0   7      189.35      225.75     21.96 o 
   0   0   7      389.53      389.75     24.02 o 
   1   0   7      204.82      210.64     15.77 o 
   2   0   7      156.58      136.46     11.16 o 
   3   0   7       88.40       80.35      6.69 o 
   4   0   7       72.26       73.00     14.56 o 
   5   0   7      420.50      367.54     22.99 o 
   6   0   7       92.29      133.80     27.79 o 
   7   0   7      103.30      167.43     26.42 o 
   8   0   7        0.83       10.64     26.07 o 
   9   0   7        1.61        4.80     20.24 o 
  -5   1   7       70.38       73.42     39.80 o 
  -4   1   7      249.05      225.87     24.87 o 
  -3   1   7        0.03        1.03      1.21 o 
  -2   1   7      393.37      385.72     18.36 o 
  -1   1   7     1641.31     1683.19     26.42 o 
   0   1   7      506.96      488.21     25.05 o 
   1   1   7       73.05      101.60     14.86 o 
   2   1   7       54.03       53.88      2.92 o 
   3   1   7       57.73      108.35     16.30 o 
   4   1   7       59.18      104.22     24.55 o 
   5   1   7       97.67      122.26     20.11 o 
   6   1   7      707.53      645.69     34.99 o 
   7   1   7      240.84      235.01     19.21 o 
   8   1   7       10.58        9.95      5.49 o 
   9   1   7       10.51       13.04      7.20 o 
  -5   2   7        0.13        7.20     31.22 o 
  -4   2   7       12.64       10.29     22.56 o 
  -3   2   7        1.99        5.25      3.50 o 
  -2   2   7        4.03       28.64     32.13 o 
  -1   2   7      183.16      226.82     24.21 o 
   0   2   7      624.77      646.72     45.97 o 
   1   2   7      167.69      188.78     10.12 o 
   2   2   7       12.63       38.82     17.92 o 
   3   2   7      650.22      593.89     21.44 o 
   4   2   7      310.89      320.45     15.37 o 
   5   2   7      249.72      236.73     26.93 o 
   6   2   7        0.22       14.75     42.89 o 
   7   2   7        0.16       11.66      9.61 o 
   8   2   7        1.49        2.74      9.26 o 
   9   2   7       12.38       15.78     37.05 o 
  -5   3   7        2.79        3.09      9.26 o 
  -4   3   7       35.75       42.79     19.60 o 
  -3   3   7       46.60       55.57     25.93 o 
  -2   3   7       38.87       50.08     21.83 o 
  -1   3   7       18.72       13.77      2.92 o 
   0   3   7      201.40      238.34     16.23 o 
   1   3   7       84.71       89.21     13.79 o 
   2   3   7        0.07        2.76      7.36 o 
   3   3   7      265.63      267.14     21.44 o 
   4   3   7      603.58      537.72     13.72 o 
   5   3   7      593.38      548.16     17.15 o 
   6   3   7      124.10      137.58     19.21 o 
   7   3   7       99.35      103.27     50.43 o 
   8   3   7      220.87      197.62      5.15 o 
   9   3   7      170.45      225.75     38.08 o 
  -4   4   7       32.14       53.18     33.97 o 
  -3   4   7      123.89      151.29     21.73 o 
  -2   4   7      123.25      133.86     20.66 o 
  -1   4   7      153.90      147.30     28.90 o 
   0   4   7      143.52      142.54     24.12 o 
   1   4   7        1.93        7.03     22.77 o 
   2   4   7        4.39       22.10     22.57 o 
   3   4   7        5.75       16.47      6.23 o 
   4   4   7       19.55       31.77     10.49 o 
   5   4   7        9.26       21.19     19.60 o 
   6   4   7      148.99      137.23     38.43 o 
  -4   5   7       56.02       73.08     48.38 o 
  -3   5   7       19.94       19.36      4.46 o 
  -2   5   7       98.03      156.25     26.57 o 
  -1   5   7       82.92      126.63     17.20 o 
   0   5   7       83.62       80.40      4.46 o 
   1   5   7      149.26      218.24     22.72 o 
   2   5   7      706.50      712.59     50.09 o 
   3   5   7      529.16      528.97     24.78 o 
   4   5   7        0.32        3.65     14.02 o 
   5   5   7      165.53      157.48      5.15 o 
   6   5   7      154.69      159.54     18.53 o 
   7   5   7       19.07       15.78      1.72 o 
  -3   6   7       13.12       18.22      3.71 o 
  -2   6   7        7.67        8.89      1.53 o 
  -1   6   7        8.69       12.07      8.92 o 
   0   6   7        9.03       31.56     28.24 o 
   1   6   7        6.70       13.04     11.32 o 
   2   6   7      127.52      156.79     11.32 o 
   3   6   7      242.92      234.67      2.74 o 
   4   6   7      411.60      380.31      8.88 o 
   5   6   7       17.01       28.13      9.26 o 
   7   6   7       78.78       81.65     19.21 o 
   8   6   7       42.99       53.18     24.70 o 
  -2   7   7       72.19       71.26     14.96 o 
  -1   7   7       74.64       67.32      6.06 o 
   0   7   7      135.79      140.95     27.40 o 
   1   7   7       21.75       22.30     39.11 o 
   2   7   7       12.27       20.59     18.53 o 
   3   7   7       14.56       16.13      5.49 o 
   4   7   7        8.51       11.32      9.26 o 
   5   7   7       66.64       83.98     25.74 o 
   7   7   7      108.25       97.78     10.29 o 
   8   7   7       36.99       37.05     22.64 o 
   0   8   7       70.00       66.38     18.47 o 
   1   8   7      126.76      116.95      5.89 o 
   2   8   7       53.84       52.77     25.40 o 
   3   8   7       12.57       16.13     22.30 o 
   4   8   7      317.34      287.85      0.69 o 
   5   8   7        1.71        1.03      3.43 o 
   7   8   7        0.26        3.09     18.53 o 
   2   9   7       19.65       20.24      3.77 o 
   3   9   7        0.09        1.72      3.77 o 
   4   9   7       95.91       98.81     15.78 o 
   5   9   7       83.29       87.49     39.46 o 
  -1  -6   8       95.62      136.21     31.91 o 
   0  -6   8      196.54      237.76     48.72 o 
   1  -6   8      135.43      210.31     50.09 o 
   2  -6   8       10.86       19.21     18.87 o 
   3  -6   8       33.08       31.56      4.46 o 
   4  -6   8        0.38        0.77      1.64 o 
  -2  -5   8        0.20        1.03     20.24 o 
  -1  -5   8      138.08      190.41     40.83 o 
   0  -5   8      227.95      192.47     18.53 o 
   1  -5   8      275.92      309.81     38.08 o 
   2  -5   8       90.36       84.06      1.37 o 
   3  -5   8       60.20       68.83     18.53 o 
   4  -5   8      138.09      123.44     17.43 o 
   5  -5   8      135.30      138.55     21.45 o 
   6  -5   8       13.77       19.90      3.77 o 
  -3  -4   8       16.68       27.10     11.32 o 
  -2  -4   8       19.63       48.03     35.34 o 
  -1  -4   8       83.74       94.69     33.97 o 
   0  -4   8       96.19      113.22     19.90 o 
   1  -4   8       65.85       69.99     15.78 o 
   2  -4   8      179.93      177.62      3.36 o 
   3  -4   8        0.60        2.48      6.60 o 
   4  -4   8      277.00      271.39     18.01 o 
   5  -4   8      408.33      341.32     23.16 o 
   6  -4   8      242.04      271.04     32.94 o 
   7  -4   8       25.23       21.96     45.97 o 
  -4  -3   8        0.16        4.12     49.75 o 
  -3  -3   8       68.98       69.30     23.67 o 
  -2  -3   8      152.81      200.71     33.97 o 
  -1  -3   8      148.32      196.25     26.42 o 
   0  -3   8       50.61       77.88     42.89 o 
   1  -3   8       16.94       24.14      5.19 o 
   2  -3   8      196.89      189.25      7.38 o 
   3  -3   8       40.98       44.26     16.98 o 
   4  -3   8        0.52       18.66     22.34 o 
   5  -3   8      198.23      178.46     18.06 o 
   6  -3   8      213.28      182.87     11.32 o 
   7  -3   8       76.30       73.42     35.68 o 
   8  -3   8        9.78        9.26     13.04 o 
  -4  -2   8       20.73       23.33      4.46 o 
  -3  -2   8       41.37       54.55     27.10 o 
  -2  -2   8      140.93      174.29     28.13 o 
  -1  -2   8      162.29      204.82     28.82 o 
   0  -2   8      427.34      401.41      8.92 o 
   1  -2   8        5.28        6.29      5.27 o 
   2  -2   8      288.42      322.83     10.34 o 
   3  -2   8      304.90      289.17      8.59 o 
   4  -2   8      284.56      290.09     18.70 o 
   5  -2   8        9.21       23.49      8.71 o 
   6  -2   8        9.86        7.20      5.49 o 
   7  -2   8        0.34        0.34      1.72 o 
   8  -2   8       24.39       34.31     17.50 o 
  -4  -1   8      207.40      190.76     40.83 o 
  -3  -1   8       47.84       87.14     16.81 o 
  -2  -1   8        8.89       21.96     40.48 o 
  -1  -1   8        0.39        2.74     27.79 o 
   0  -1   8       96.39      100.87     36.02 o 
   1  -1   8       59.57       65.80     15.28 o 
   2  -1   8       14.42       32.94     33.28 o 
   3  -1   8      328.42      316.18      9.35 o 
   4  -1   8      873.56      803.25     24.26 o 
   5  -1   8       18.65       25.81     15.93 o 
   6  -1   8        1.33        4.46     50.09 o 
   7  -1   8      140.87      154.39     32.94 o 
   8  -1   8      118.50      132.77     20.24 o 
   9  -1   8       33.51       24.70      4.80 o 
  -4   0   8      203.61      182.87      3.09 o 
  -3   0   8      333.55      317.01     17.50 o 
  -2   0   8      116.88      121.80      4.46 o 
  -1   0   8       32.54       32.25     10.98 o 
   0   0   8     1717.89     1808.07     43.92 o 
   1   0   8      226.30      210.13     21.39 o 
   2   0   8       74.51       85.07      4.09 o 
   3   0   8       40.52       56.49      5.66 o 
   4   0   8       68.94      109.81     11.49 o 
   5   0   8        7.50        5.92      3.22 o 
   6   0   8       52.67       45.63     13.72 o 
   7   0   8      127.47      147.53     38.77 o 
   8   0   8      179.04      154.39      3.77 o 
   9   0   8       63.89       51.81      8.92 o 
  -3   1   8       61.14       57.64      1.03 o 
  -2   1   8      343.75      358.87     27.79 o 
  -1   1   8       27.31       37.74      9.61 o 
   0   1   8      998.03     1091.36     36.37 o 
   1   1   8      702.52      725.05     25.53 o 
   2   1   8      806.00      723.29     22.63 o 
   3   1   8      175.90      156.60     16.98 o 
   4   1   8       11.33       19.04     33.21 o 
   5   1   8       15.11       22.53      6.69 o 
   6   1   8       24.71       47.35      7.55 o 
   7   1   8       18.38       16.81     27.79 o 
   8   1   8       24.13       48.03     46.66 o 
   9   1   8       13.16       21.27      2.40 o 
  -3   2   8       14.69        8.58     16.47 o 
  -2   2   8       19.36       44.26     48.03 o 
  -1   2   8        0.76        7.55     44.26 o 
   0   2   8       20.58       31.22     21.96 o 
   1   2   8      351.64      309.12      0.34 o 
   2   2   8      505.48      484.94     17.43 o 
   3   2   8        0.35        4.40     12.30 o 
   4   2   8        3.37       13.27     22.59 o 
   5   2   8      252.98      250.91      9.46 o 
   6   2   8      234.79      223.69     26.42 o 
   7   2   8       42.32       65.87     11.32 o 
   8   2   8        1.37       12.69     46.32 o 
   9   2   8        6.40        4.80     10.98 o 
  -4   3   8       55.08       49.75     25.05 o 
  -3   3   8       40.23       42.20      7.89 o 
  -2   3   8      122.28      109.44     13.72 o 
  -1   3   8      164.92      195.22     23.33 o 
   0   3   8       79.46      124.54     28.13 o 
   1   3   8        2.95        8.23     13.04 o 
   2   3   8       25.40       33.14     19.57 o 
   3   3   8        5.84        6.54      2.04 o 
   4   3   8        0.50        9.72      8.59 o 
   5   3   8       41.45      110.68     18.65 o 
   6   3   8      217.59      286.48     29.51 o 
   7   3   8      306.21      366.42     44.60 o 
   8   3   8       54.58       66.56     30.19 o 
   9   3   8       13.10       26.76     11.32 o 
  -3   4   8        0.12        5.11     10.22 o 
  -2   4   8        6.28       10.09     17.94 o 
  -1   4   8      113.81      185.61     41.86 o 
   0   4   8      154.38      158.85     45.63 o 
   1   4   8       32.00       31.56      8.92 o 
   2   4   8       47.79       67.25     37.05 o 
   3   4   8      131.59      117.91      9.71 o 
   4   4   8      499.13      482.88     16.64 o 
   5   4   8      124.25      116.39      8.23 o 
   6   4   8        0.21       11.66     28.13 o 
   7   4   8        6.78        8.23     22.30 o 
   8   4   8        2.20        6.86      3.77 o 
   9   4   8        1.48        7.89     38.77 o 
  -3   5   8       37.60       40.17      9.78 o 
  -2   5   8       31.84       44.43     15.04 o 
  -1   5   8       54.81       59.02      6.02 o 
   0   5   8      114.58      119.53      9.14 o 
   1   5   8      216.07      252.86     13.72 o 
   2   5   8       11.42       23.33     39.11 o 
   3   5   8      109.31      126.51     19.90 o 
   4   5   8      425.52      435.95     13.03 o 
   5   5   8      470.31      399.10     31.05 o 
   6   5   8       14.02       10.29     27.79 o 
   7   5   8        0.57        1.37     13.04 o 
   8   5   8       88.67      101.90     41.86 o 
   9   5   8       16.89       22.64     35.34 o 
  -2   6   8      113.33      106.07     14.57 o 
  -1   6   8       48.28       59.08     10.05 o 
   0   6   8        2.23        2.31      1.70 o 
   1   6   8      100.73       86.11     14.07 o 
   2   6   8       53.59       57.30      0.34 o 
   3   6   8        4.89        9.95      3.77 o 
   4   6   8        6.23       21.73     15.91 o 
   5   6   8       18.37       30.95      7.70 o 
   6   6   8       54.68       58.32     34.99 o 
  -1   7   8       68.26       62.48      2.89 o 
   0   7   8        0.87        2.40      2.67 o 
   1   7   8      166.92      160.22     38.77 o 
   2   7   8       65.11       63.13     12.01 o 
   3   7   8      123.72      116.31     14.07 o 
   4   7   8        0.06        3.09     14.75 o 
   5   7   8       20.70       22.99      9.26 o 
   1   8   8        0.21        1.72      7.20 o 
   2   8   8       60.42       50.43     37.05 o 
   3   8   8      133.35      126.60      7.20 o 
   4   8   8       16.49       19.56     33.28 o 
   5   8   8       12.21       19.21     26.07 o 
  -1  -5   9        1.46        3.43     16.47 o 
   0  -5   9       31.94       30.53     27.79 o 
   1  -5   9       77.05       63.13     27.10 o 
   2  -5   9      192.93      171.20     43.23 o 
   3  -5   9      206.57      236.63     18.29 o 
   4  -5   9       35.22       37.04     18.15 o 
  -2  -4   9        1.33        1.03      5.49 o 
  -1  -4   9       12.94       13.72      4.12 o 
   0  -4   9      217.27      227.81     20.59 o 
   1  -4   9      188.42      192.13     13.72 o 
   2  -4   9      136.52      127.97      9.61 o 
   3  -4   9       35.02       54.89     29.02 o 
   4  -4   9        5.04        6.39      2.57 o 
   5  -4   9       21.89       23.06      6.79 o 
   6  -4   9        9.61       10.98      0.34 o 
  -3  -3   9       91.82      105.67     36.37 o 
  -2  -3   9        0.04        1.72     18.53 o 
  -1  -3   9       74.02       85.43     51.12 o 
   0  -3   9      134.42      165.71     18.87 o 
   1  -3   9      316.76      313.58      6.18 o 
   2  -3   9       40.59       44.61      5.25 o 
   3  -3   9       14.75       17.70     11.80 o 
   4  -3   9      101.98      107.16     15.24 o 
   5  -3   9       66.61       60.11      9.13 o 
   6  -3   9      117.47      157.13     50.43 o 
   7  -3   9       18.85       21.27     12.01 o 
  -3  -2   9       18.61       23.67      8.23 o 
  -2  -2   9        0.17        3.43     20.24 o 
  -1  -2   9        1.56        5.83     14.75 o 
   0  -2   9       54.87       54.89      3.77 o 
   1  -2   9       94.58       92.09      6.69 o 
   2  -2   9       77.65       90.53     11.46 o 
   3  -2   9       44.86       70.43     20.48 o 
   4  -2   9      220.38      242.55     15.10 o 
   5  -2   9      401.16      381.70     15.95 o 
   6  -2   9      114.88      124.20     12.01 o 
   7  -2   9       34.13       32.94     26.76 o 
   8  -2   9        0.28        2.40     22.30 o 
  -3  -1   9      230.51      231.58     15.10 o 
  -2  -1   9       95.49       80.63      3.43 o 
  -1  -1   9       19.32       30.19     17.84 o 
   0  -1   9       55.69       57.98     43.57 o 
   1  -1   9       15.40       19.95      3.39 o 
   2  -1   9       44.00       62.32     14.22 o 
   3  -1   9        2.89        6.45      1.69 o 
   4  -1   9        5.98       22.25     22.15 o 
   5  -1   9      247.75      285.26     21.25 o 
   6  -1   9      204.21      250.45     34.65 o 
   7  -1   9        0.81       31.56     42.54 o 
   8  -1   9        9.42       21.96     24.36 o 
  -3   0   9       89.39      133.46     18.87 o 
  -2   0   9      220.12      217.86      4.12 o 
  -1   0   9      667.53      627.85     20.59 o 
   0   0   9       17.13       31.22     18.53 o 
   1   0   9       12.17       16.43      3.47 o 
   2   0   9      151.99      193.87     15.59 o 
   3   0   9      155.31      151.80     16.31 o 
   4   0   9       46.39       56.26     21.09 o 
   5   0   9       65.02       68.87     28.07 o 
   6   0   9      130.99      156.79     11.32 o 
   7   0   9       16.74       25.39     16.47 o 
   8   0   9       36.58       25.05      1.03 o 
  -3   1   9       21.43       32.25     12.01 o 
  -2   1   9        0.43       17.84     22.30 o 
  -1   1   9      211.30      250.45     33.28 o 
   0   1   9       11.01       13.04      5.49 o 
   1   1   9        8.90       14.75     24.02 o 
   2   1   9       49.41       85.91     26.09 o 
   3   1   9      324.33      331.07     26.07 o 
   4   1   9      276.73      250.82     19.38 o 
   5   1   9        0.73        7.07     27.66 o 
   6   1   9      178.66      205.51      5.49 o 
   7   1   9      122.79      106.01     36.02 o 
   8   1   9       31.70       27.45      3.43 o 
   9   1   9       11.20       31.56     36.02 o 
  -3   2   9      141.63      146.50     18.53 o 
  -2   2   9       20.11       18.87      2.06 o 
  -1   2   9        3.50        6.52     13.04 o 
   0   2   9       37.69       34.65      4.80 o 
   1   2   9      252.21      283.39     37.05 o 
   2   2   9       78.88       67.41     13.80 o 
   3   2   9      153.53      169.69     16.05 o 
   4   2   9      225.98      214.40     19.14 o 
   5   2   9       11.94       16.58      1.72 o 
   6   2   9       63.61       69.99     21.61 o 
   7   2   9       16.67       23.33     33.28 o 
   8   2   9       94.19      122.14      3.77 o 
   9   2   9        4.77       19.56      7.89 o 
  -3   3   9      128.86      121.80     15.10 o 
  -2   3   9       34.04       46.66     26.07 o 
  -1   3   9        5.97       12.35     22.30 o 
   0   3   9      272.60      307.75     44.60 o 
   1   3   9      162.98      172.23     22.30 o 
   2   3   9       28.06       35.62     24.86 o 
   3   3   9        6.23       22.10     25.35 o 
   4   3   9        2.47        5.49      2.67 o 
   5   3   9        3.96        3.93      1.69 o 
   6   3   9        4.18        8.58      3.77 o 
   7   3   9       93.73       70.33     38.77 o 
   8   3   9       26.65       48.72     48.72 o 
   9   3   9       10.47       10.98     20.24 o 
  -2   4   9        2.79        4.12      5.49 o 
  -1   4   9        0.89        4.12     31.22 o 
   0   4   9       88.51       84.06      3.09 o 
   1   4   9      264.46      271.04     12.69 o 
   2   4   9      176.04      227.81     42.54 o 
   3   4   9       31.90       55.15     23.29 o 
   4   4   9      209.82      220.81      5.08 o 
   5   4   9      150.29      173.86     32.52 o 
   6   4   9      180.91      172.57     42.54 o 
   7   4   9       22.79       29.51     24.70 o 
   8   4   9        4.10       31.56     44.94 o 
   9   4   9        4.10        6.18     18.53 o 
  -2   5   9        5.82        8.23     10.98 o 
  -1   5   9       11.14       33.62     35.34 o 
   0   5   9        9.74       12.35     18.53 o 
   1   5   9       84.41       89.20     20.93 o 
   2   5   9       55.58       70.33     44.60 o 
   3   5   9       74.76      103.07     31.24 o 
   4   5   9        2.32        7.02      8.55 o 
   5   5   9       50.99       41.51      8.92 o 
   6   5   9      169.58      200.71     15.10 o 
   7   5   9      109.38      118.02     29.16 o 
   8   5   9        7.42       16.47     45.97 o 
  -1   6   9       50.45       47.35     15.44 o 
   0   6   9       97.10       83.71      8.92 o 
   1   6   9        6.28        8.92      9.26 o 
   2   6   9        0.02        2.06     38.77 o 
   3   6   9        8.29       12.01     22.30 o 
   4   6   9        4.04       12.19     13.77 o 
   5   6   9        9.77       29.47     19.36 o 
   8   6   9        5.69        6.52      3.77 o 
   1   7   9        9.66        9.61      1.72 o 
   2   7   9       16.67       18.53     16.47 o 
   3   7   9       58.50       50.78      0.34 o 
   4   7   9      129.48      120.42     49.06 o 
   5   7   9       14.01       23.87     18.32 o 
   3   8   9        5.91        6.86      9.26 o 
   4   8   9       22.85       30.88     35.34 o 
   0  -4  10       21.77       30.88     32.25 o 
   1  -4  10       78.04       77.88     32.59 o 
   2  -4  10       72.12       58.32      3.43 o 
   3  -4  10       12.62       13.32      4.46 o 
   4  -4  10       58.91       59.24     10.16 o 
  -1  -3  10       27.31       33.97     46.66 o 
   0  -3  10       38.18       33.97     11.66 o 
   1  -3  10      145.52      151.64     29.51 o 
   2  -3  10      338.65      271.38     29.05 o 
   3  -3  10      233.04      288.17     31.46 o 
   4  -3  10        3.55       24.19     26.21 o 
   5  -3  10       14.85       15.94     22.56 o 
   6  -3  10       62.43       91.26     45.97 o 
  -2  -2  10        2.82        5.15     14.75 o 
  -1  -2  10        0.97        1.37      1.72 o 
   0  -2  10        7.15       23.33     18.53 o 
   1  -2  10       37.17      121.80     34.99 o 
   2  -2  10       66.93       78.30      6.24 o 
   3  -2  10      198.92      194.96     24.02 o 
   4  -2  10       16.31       17.41      3.38 o 
   5  -2  10       39.23       25.53     11.64 o 
   6  -2  10      151.86      148.90     14.07 o 
   7  -2  10      122.25      112.19     44.26 o 
  -2  -1  10       11.25       11.32      1.72 o 
  -1  -1  10       99.79       98.81      1.03 o 
   0  -1  10      199.51      215.12     13.04 o 
   1  -1  10      124.15      156.45     29.51 o 
   2  -1  10        1.41        8.05     18.07 o 
   3  -1  10      127.69      116.41      7.79 o 
   4  -1  10        8.17       10.11     18.17 o 
   5  -1  10        6.67        6.19      1.54 o 
   6  -1  10      103.50       83.03     20.24 o 
   7  -1  10      161.26      172.92     23.33 o 
  -2   0  10        4.77       18.53     40.83 o 
  -1   0  10       28.19       37.40      9.95 o 
   0   0  10       84.18       83.71     30.53 o 
   1   0  10      406.75      393.86     28.48 o 
   2   0  10       98.17      101.41     19.42 o 
   3   0  10       19.22       38.18     26.34 o 
   4   0  10       46.73       59.69     24.60 o 
   5   0  10      170.56      216.01     16.47 o 
   6   0  10       26.34       26.07      3.43 o 
   7   0  10        0.16        4.12      7.89 o 
   8   0  10       22.46       24.70      7.55 o 
  -2   1  10       76.58       78.57     29.16 o 
  -1   1  10        2.50       21.27     24.36 o 
   0   1  10        3.88        8.58     40.48 o 
   1   1  10       80.18       70.33     27.10 o 
   2   1  10       57.91       65.65     21.74 o 
   3   1  10       40.09       44.89     14.74 o 
   4   1  10       97.61      113.66     11.66 o 
   5   1  10      431.22      374.56     21.12 o 
   6   1  10       10.77       10.64     18.87 o 
   7   1  10       16.09       39.46     39.80 o 
   8   1  10       68.88       55.24      4.46 o 
  -2   2  10      146.80      116.99     48.03 o 
  -1   2  10      160.22      141.35     38.77 o 
   0   2  10       67.52       73.76     32.59 o 
   1   2  10      241.03      261.43     23.67 o 
   2   2  10        0.13        1.72      3.72 o 
   3   2  10        0.41        3.15      5.06 o 
   4   2  10        1.18       23.93     28.66 o 
   5   2  10       45.51       76.43     34.99 o 
   6   2  10       63.92       82.68     44.60 o 
   7   2  10      160.12      133.46      3.43 o 
   8   2  10       11.22       12.01      1.72 o 
  -1   3  10       91.18       86.46     19.90 o 
   0   3  10       38.97       45.63     26.76 o 
   1   3  10      213.66      223.69     17.50 o 
   2   3  10      169.16      235.70     39.46 o 
   3   3  10      310.85      286.60     20.55 o 
   4   3  10       56.48       54.15      3.56 o 
   5   3  10       20.41       20.08      3.73 o 
   6   3  10       28.82       25.39     49.75 o 
   7   3  10       24.70       40.14     35.34 o 
   8   3  10       25.94       33.97     33.28 o 
  -1   4  10        0.07        0.34      3.77 o 
   0   4  10        3.48        4.46      3.77 o 
   1   4  10        1.10        7.89     42.54 o 
   2   4  10      160.98      160.56     38.08 o 
   3   4  10      385.15      358.02     30.86 o 
   4   4  10      129.76      121.28     21.66 o 
   5   4  10       78.29       73.08     48.38 o 
   6   4  10       20.83       28.98     20.68 o 
   7   4  10       97.24      105.33     41.51 o 
   8   4  10       34.12       37.05     26.07 o 
   0   5  10       49.36       60.38     35.34 o 
   1   5  10       35.27       49.75     37.40 o 
   2   5  10        2.75        4.80     10.98 o 
   3   5  10        0.12        2.40      9.26 o 
   4   5  10        0.70        0.00      2.43 o 
   5   5  10       34.41       31.44      3.73 o 
   6   5  10       11.70       10.64      7.20 o 
   7   5  10        4.20       23.67     29.85 o 
   1   6  10       98.74      101.55     48.72 o 
   2   6  10       73.60       77.54     29.85 o 
   3   6  10        0.93        0.00      3.43 o 
   4   6  10       10.87       16.13     40.48 o 
   5   6  10      117.53      118.46      9.78 o 
   6   6  10       40.23       50.64     10.78 o 
   3   7  10       21.58       41.17     35.34 o 
   4   7  10        0.68        2.06      1.72 o 
   5   7  10       38.80       38.52      3.43 o 
   2  -3  11        0.54        0.00      3.43 o 
   3  -3  11       53.96       54.81     28.76 o 
   1  -2  11      130.72      171.20     31.56 o 
   2  -2  11       78.32       71.77      8.58 o 
   3  -2  11       64.18       57.74      6.28 o 
   4  -2  11       13.20       35.11     29.80 o 
   5  -2  11       13.14       20.39      7.19 o 
   0  -1  11        5.11        4.46      1.72 o 
   1  -1  11       99.20      106.01     18.87 o 
   2  -1  11      391.88      363.05     30.07 o 
   3  -1  11      174.94      165.95     11.51 o 
   4  -1  11       22.93       35.23     17.64 o 
   5  -1  11       15.64       13.38      2.06 o 
   6  -1  11       24.01       35.34     46.66 o 
   0   0  11        4.33        6.18      3.77 o 
   1   0  11        3.74       13.72     11.32 o 
   2   0  11       48.80       61.49     23.50 o 
   3   0  11       80.85       88.66     12.81 o 
   4   0  11      112.49      123.34     32.61 o 
   5   0  11       23.34       44.41     19.04 o 
   6   0  11      142.99      163.31     14.07 o 
   7   0  11       76.38       66.90     51.12 o 
   0   1  11       45.15       43.23     35.34 o 
   1   1  11      107.25       98.47     49.06 o 
   2   1  11        0.21        3.43     25.44 o 
   3   1  11        5.19        9.26      9.22 o 
   4   1  11        5.00       16.04     29.31 o 
   5   1  11        8.30       11.96      8.81 o 
   6   1  11       68.14       83.03     36.71 o 
   7   1  11      128.57      206.88     44.60 o 
   0   2  11      160.44      192.13     28.13 o 
   1   2  11       22.41       30.19     13.38 o 
   2   2  11       54.77       68.62     45.29 o 
   3   2  11       20.68       37.32     15.53 o 
   4   2  11       28.28       25.32     23.32 o 
   5   2  11        1.60       10.27     23.40 o 
   6   2  11        5.60        4.52      6.52 o 
   7   2  11       18.91       32.25     28.48 o 
   0   3  11       67.29       63.13      8.23 o 
   1   3  11        8.28       11.32     16.47 o 
   2   3  11       51.16       47.69     30.19 o 
   3   3  11        1.09        3.16      5.42 o 
   4   3  11      131.21      129.56     17.42 o 
   5   3  11      238.49      221.98     39.11 o 
   6   3  11       39.86       44.52     21.41 o 
   7   3  11       27.90       40.14     48.03 o 
   1   4  11        0.81        1.37      1.72 o 
   2   4  11       27.95       38.77     19.21 o 
   3   4  11        4.04        7.55      7.20 o 
   4   4  11        8.41        8.65      2.06 o 
   5   4  11       79.56       85.59     23.15 o 
   6   4  11       49.36       51.12      0.34 o 
   7   4  11        6.19        9.61     10.98 o 
   2   5  11       94.10       95.04     16.47 o 
   3   5  11       48.86       49.40     26.42 o 
   4   5  11       11.17        8.58      2.57 o 
   5   5  11        0.69        4.60      6.71 o 
   6   5  11        0.01        1.22      3.73 o 
   2   0  12       26.87       38.08     15.44 o 
   3   0  12       52.02       42.15     19.86 o 
   4   0  12      118.95      144.41     13.02 o 
   2   1  12       60.52       59.01     37.74 o 
   3   1  12       28.73       25.05     12.01 o 
   4   1  12        7.68       10.11      5.06 o 
   5   1  12       31.49       29.43     26.65 o 
   2   2  12      110.72      124.54     51.46 o 
   3   2  12       26.07       37.03     21.38 o 
   4   2  12        8.23        6.37      2.23 o 
   5   2  12        8.74        7.89      1.72 o 
   3   3  12       50.40       67.59     44.60 o 
   4   3  12       56.03       66.08     23.59 o 
   5   3  12        6.97        6.22      9.44 o 
                                                 
